# Supplementary material for: Surface remodeling and inversion of cell-matrix interactions underlie community recognition and dispersal in Vibrio cholerae biofilms
Source: Nat Commun. 2025 Jan 2;16:327. doi: 10.1038/s41467-024-55602-2 (PMC11695861; doi:10.1038/s41467-024-55602-2)
Supplement: Supplementary file 4 — Source Data [file 41467_2024_55602_MOESM4_ESM.xlsx]

## Sheet: Figure 1
Fig. 1 VPS is not attractive to Vc cells
	Figure 1a.top				Figure 1a.bottom				Figure 1c				Figure 1c.inset				Figure 1d
	Chitosan (%wt)	CFU/mL	Aggregated		pVPS (%wt)	CFU/mL	Aggregated		ξ (μm)	Time (hours)	s.d (μm)		Log10 (ξ/μm)	Log10 (t'/s)	s.d (ξ/μm)		OD 600	Time (hours)	s.d
	0	17500000	no		0	17500000	no		1.1	0	0		1.12077	3.2553	0.266074		0.01	0	0
	0.001	17500000	no		0.15	17500000	no		1.1	0.5	0		1.24644	3.5563	0.172533		0.055	1	0.03182
	0.002	17500000	yes		0.2	17500000	no		1.1	1	0		1.34176	3.7324	0.160096		0.0775	2	0.038971
	0.003	17500000	yes		0.3	17500000	yes		1.1	1.5	0		1.41805	3.8573	0.164037		0.175	3	0.043301
	0.004	17500000	yes		0.4	17500000	yes		1.1	2	0		1.48099	3.9542	0.149781		0.375	4	0.075
	0.005	17500000	yes		0.45	17500000	yes		1.1	2.5	0		1.52619	4.0334	0.142558		0.6625	5	0.064952
	0.006	17500000	yes		0.5	17500000	yes		1.1	3	0		1.56395	4.1004	0.129419		0.8625	6	0.041458
	0.009	17500000	yes		0.6	17500000	yes		1.1	3.5	0		1.60614	4.1584	0.121368		0.9125	7	0.041458
	0.012	17500000	yes						1.1	4	0		1.63042	4.2095	0.108624		0.975	8	0.025
	0.015	17500000	yes		0	175000000	no		1.1	4.5	0		1.63702	4.2553	0.091895		1.075	9	0.082916
					0.15	175000000	no		1.89637	5	0.876184						1.1	10	0.070711
	0	43700000	no		0.2	175000000	yes		2.62155	5.5	0.759052						1.0875	11	0.124373
	0.002	43700000	yes		0.3	175000000	yes		2.94805	6	0.312959						1.1375	12	0.096014
	0.003	43700000	yes		0.4	175000000	yes		3.04157	6.5	0.299844						1.075	13	0.075
	0.004	43700000	yes		0.45	175000000	yes		3.10786	7	0.293896						1.45	14	0.111803
	0.005	43700000	yes		0.5	175000000	yes		3.15013	7.5	0.274634						1.6125	15	0.143069
	0.006	43700000	yes		0.6	175000000	yes		3.22949	8	0.24638						1.6875	16	0.167239
									3.29056	8.5	0.276654						1.9125	17	0.174553
	0	87500000	no		0	875000000	no		3.37405	9	0.296107						2.375	18	0.238485
	0.002	87500000	yes		0.15	875000000	yes		3.49462	9.5	0.351722						2.3	19	0.187083
	0.003	87500000	yes		0.2	875000000	yes		6.61359	10	6.31712						2.4875	20	0.167239
	0.004	87500000	yes		0.3	875000000	yes		14.0334	10.5	8.21098						2.9	21	0.141421
	0.005	87500000	yes		0.4	875000000	yes		19.1578	11	8.15911						3.15	22	0.05
	0.006	87500000	yes		0.45	875000000	yes		23.5104	11.5	8.68751						3.2625	23	0.096014
					0.5	875000000	yes		28.0804	12	10.3599						3.1625	24	0.129301
	0	175000000	no		0.6	875000000	yes		31.9861	12.5	9.91699
	0.001	175000000	no						35.276	13	10.0561
	0.002	175000000	no		0	1750000000	no		38.1558	13.5	9.91601
	0.003	175000000	no		0.15	1750000000	yes		41.8281	14	10.0346
	0.004	175000000	no		0.2	1750000000	yes		43.9154	14.5	9.35624
	0.005	175000000	no		0.3	1750000000	yes		45.5758	15	7.63106
	0.006	175000000	no		0.4	1750000000	yes		47.047	15.5	6.159
	0.008	175000000	no		0.45	1750000000	yes		47.6002	16	4.47672
	0.009	175000000	no		0.5	1750000000	yes		48.7819	16.5	2.84632
	0.01	175000000	no		0.6	1750000000	yes		49.0019	17	2.16581
	0.012	175000000	yes
	0.015	175000000	yes		0	8750000000	no
					0.15	8750000000	yes
	0	437000000	no		0.2	8750000000	yes
	0.002	437000000	no		0.3	8750000000	yes
	0.004	437000000	no		0.4	8750000000	yes
	0.006	437000000	no		0.45	8750000000	yes
	0.008	437000000	no		0.5	8750000000	yes
	0.01	437000000	no		0.6	8750000000	yes
	0	875000000	no
	0.002	875000000	no
	0.004	875000000	no
	0.006	875000000	no
	0.008	875000000	no
	0.01	875000000	no
	0	1750000000	no
	0.001	1750000000	no
	0.002	1750000000	no
	0.003	1750000000	no
	0.004	1750000000	no
	0.005	1750000000	no
	0.006	1750000000	no
	0.008	1750000000	no
	0.009	1750000000	no
	0.01	1750000000	no
	0.012	1750000000	no
	0.015	1750000000	no
	0	17500000000	no
	0.001	17500000000	no
	0.002	17500000000	no
	0.003	17500000000	no
	0.004	17500000000	no
	0.005	17500000000	no
	0.006	17500000000	no
	0.009	17500000000	no
	0.012	17500000000	no
	0.015	17500000000	no

## Sheet: Figure 2
Fig. 2 Surface remodeling underlies the spontaneous depletion-aggregation in VPS-producing culture
	Figure 2a				Figure 2b				Figure 2c				Figure 2f					Figure 2g
	pVPS (%wt)	CFU/mL	Aggregated		pVPS (%wt)	CFU/mL	Aggregated		pVPS (%wt)	CFU/mL	Aggregated		RDF (0%) surface coverage	RDF (50%) surface coverage	RDF (100%) surface coverage	r/σ		VPS Surface coverage (%)	Npb ⅹ 10^3	N cells	Aggregated
	0	17500000	no		0	17500000	no		0	17500000	no		0	0	0	0.02		0	30	6	no
	0.15	17500000	no		0.15	17500000	no		0.15	17500000	no		0	0	0	0.04		0	50	6	no
	0.2	17500000	no		0.2	17500000	no		0.2	17500000	no		0	0	0	0.06		0	60	6	no
	0.3	17500000	no		0.3	17500000	no		0.3	17500000	no		0	0.00169447	0.00184851	0.08		0	70	6	no
	0.4	17500000	no		0.4	17500000	yes		0.4	17500000	no		0.0226138	0.0350049	0.0179671	0.1		0	80	6	yes
	0.45	17500000	yes		0.45	17500000	yes		0.45	17500000	no		0.171729	0.0968516	0.0415078	0.12		0	100	6	yes
	0.5	17500000	yes		0.5	17500000	yes		0.5	17500000	yes		0.297689	0.158297	0.0672219	0.14		0	30	12	no
	0.6	17500000	yes		0.6	17500000	yes		0.6	17500000	yes		0.37253	0.196896	0.0864747	0.16		0	50	12	no
													0.456134	0.230199	0.105963	0.18		0	60	12	no
	0	175000000	no		0	175000000	no		0	175000000	no		0.487176	0.24451	0.121276	0.2		0	70	12	yes
	0.15	175000000	no		0.15	175000000	no		0.15	175000000	no		0.505286	0.267886	0.137422	0.22		0	80	12	yes
	0.2	175000000	no		0.2	175000000	no		0.2	175000000	yes		0.534885	0.284403	0.150686	0.24		0	100	12	yes
	0.3	175000000	no		0.3	175000000	yes		0.3	175000000	yes		0.562559	0.297737	0.167387	0.26		0	30	18	no
	0.4	175000000	yes		0.4	175000000	yes		0.4	175000000	yes		0.57498	0.313558	0.180382	0.28		0	50	18	no
	0.45	175000000	yes		0.45	175000000	yes		0.45	175000000	yes		0.579436	0.32823	0.196729	0.3		0	60	18	yes
	0.5	175000000	yes		0.5	175000000	yes		0.5	175000000	yes		0.590709	0.339497	0.209888	0.32		0	70	18	yes
	0.6	175000000	yes		0.6	175000000	yes		0.6	175000000	yes		0.613111	0.34795	0.222175	0.34		0	80	18	yes
													0.615162	0.364537	0.236114	0.36		0	100	18	yes
	0	875000000	no		0	875000000	no		0	875000000	no		0.620967	0.373945	0.247375	0.38		0	30	27	no
	0.15	875000000	no		0.15	875000000	no		0.15	875000000	no		0.624297	0.382973	0.259677	0.4		0	50	27	yes
	0.2	875000000	no		0.2	875000000	yes		0.2	875000000	yes		0.637533	0.393384	0.272989	0.42		0	60	27	yes
	0.3	875000000	yes		0.3	875000000	yes		0.3	875000000	yes		0.645557	0.401499	0.283921	0.44		0	70	27	yes
	0.4	875000000	yes		0.4	875000000	yes		0.4	875000000	yes		0.646562	0.412282	0.296778	0.46		0	80	27	yes
	0.45	875000000	yes		0.45	875000000	yes		0.45	875000000	yes		0.651804	0.418204	0.305705	0.48		0	100	27	yes
	0.5	875000000	yes		0.5	875000000	yes		0.5	875000000	yes		0.658567	0.428921	0.320727	0.5		0	30	33	no
	0.6	875000000	yes		0.6	875000000	yes		0.6	875000000	yes		0.669028	0.434652	0.330612	0.52		0	50	33	yes
													0.668886	0.441694	0.342767	0.54		0	60	33	yes
	0	1750000000	no		0	1750000000	no		0	1750000000	no		0.670753	0.453721	0.353886	0.56		0	70	33	yes
	0.15	1750000000	no		0.15	1750000000	no		0.15	1750000000	yes		0.681774	0.459969	0.362689	0.58		0	80	33	yes
	0.2	1750000000	no		0.2	1750000000	yes		0.2	1750000000	yes		0.689524	0.466346	0.377618	0.6		0	100	33	yes
	0.3	1750000000	yes		0.3	1750000000	yes		0.3	1750000000	yes		0.694216	0.47537	0.386943	0.62		0	30	45	no
	0.4	1750000000	yes		0.4	1750000000	yes		0.4	1750000000	yes		0.694264	0.484466	0.395663	0.64		0	50	45	yes
	0.45	1750000000	yes		0.45	1750000000	yes		0.45	1750000000	yes		0.7046	0.494035	0.407838	0.66		0	60	45	yes
	0.5	1750000000	yes		0.5	1750000000	yes		0.5	1750000000	yes		0.711669	0.497723	0.419847	0.68		0	70	45	yes
	0.6	1750000000	yes		0.6	1750000000	yes		0.6	1750000000	yes		0.717897	0.5086	0.430203	0.7		0	80	45	yes
													0.718494	0.51607	0.441029	0.72		0	100	45	yes
	0	8750000000	no		0	8750000000	no		0	8750000000	no		0.727572	0.526827	0.453378	0.74
	0.15	8750000000	no		0.15	8750000000	yes		0.15	8750000000	yes		0.738721	0.531621	0.464087	0.76		25	30	6	no
	0.2	8750000000	no		0.2	8750000000	yes		0.2	8750000000	yes		0.742962	0.542161	0.474754	0.78		25	50	6	no
	0.3	8750000000	yes		0.3	8750000000	yes		0.3	8750000000	yes		0.748811	0.552853	0.48624	0.8		25	60	6	no
	0.4	8750000000	yes		0.4	8750000000	yes		0.4	8750000000	yes		0.756922	0.560521	0.496863	0.82		25	70	6	no
	0.45	8750000000	yes		0.45	8750000000	yes		0.45	8750000000	yes		0.7679	0.571833	0.507285	0.84		25	80	6	no
	0.5	8750000000	yes		0.5	8750000000	yes		0.5	8750000000	yes		0.776972	0.580959	0.520789	0.86		25	100	6	yes
	0.6	8750000000	yes		0.6	8750000000	yes		0.6	8750000000	yes		0.78473	0.590737	0.530577	0.88		25	30	12	no
													0.797946	0.601602	0.544133	0.9		25	50	12	no
													0.81455	0.614955	0.554568	0.92		25	60	12	no
													0.834511	0.625271	0.567529	0.94		25	70	12	no
													0.852648	0.638104	0.57851	0.96		25	80	12	yes
													0.872013	0.654571	0.590586	0.98		25	100	12	yes
													0.892115	0.668094	0.60409	1		25	30	18	no
													0.909628	0.683616	0.617132	1.02		25	50	18	no
													0.936038	0.700027	0.630936	1.04		25	60	18	no
													0.955814	0.719586	0.646252	1.06		25	70	18	yes
													0.990546	0.744037	0.663207	1.08		25	80	18	yes
													1.02473	0.762192	0.677616	1.1		25	100	18	yes
													1.05446	0.778729	0.69404	1.12		25	30	27	no
													1.06236	0.78989	0.707599	1.14		25	50	27	no
													1.05798	0.797218	0.719017	1.16		25	60	27	yes
													1.05547	0.801973	0.731542	1.18		25	70	27	yes
													1.05003	0.806874	0.743738	1.2		25	80	27	yes
													1.0493	0.815376	0.753876	1.22		25	100	27	yes
													1.04912	0.818997	0.764542	1.24		25	30	33	no
													1.04867	0.82388	0.776146	1.26		25	50	33	yes
													1.04446	0.829146	0.784143	1.28		25	60	33	yes
													1.04282	0.834592	0.793671	1.3		25	70	33	yes
													1.04201	0.837367	0.803271	1.32		25	80	33	yes
													1.03661	0.844724	0.809781	1.34		25	100	33	yes
													1.03398	0.846704	0.817204	1.36		25	30	45	no
													1.03102	0.850397	0.824444	1.38		25	50	45	yes
													1.0318	0.853499	0.831593	1.4		25	60	45	yes
													1.02544	0.85827	0.836726	1.42		25	70	45	yes
													1.02437	0.860492	0.843693	1.44		25	80	45	yes
													1.02375	0.863405	0.849701	1.46		25	100	45	yes
													1.0221	0.866488	0.856602	1.48
													1.01817	0.870191	0.862003	1.5		50	30	6	no
													1.01714	0.872568	0.867574	1.52		50	50	6	no
													1.01743	0.876882	0.873135	1.54		50	60	6	no
													1.01619	0.878538	0.878714	1.56		50	70	6	no
													1.01514	0.881615	0.883902	1.58		50	80	6	no
													1.01389	0.885781	0.888352	1.6		50	100	6	yes
													1.01353	0.888326	0.892597	1.62		50	30	12	no
													1.0135	0.890316	0.896561	1.64		50	50	12	no
													1.01353	0.892976	0.901441	1.66		50	60	12	no
													1.0136	0.898506	0.904584	1.68		50	70	12	no
													1.01284	0.900655	0.907516	1.7		50	80	12	no
													1.01453	0.903205	0.912682	1.72		50	100	12	yes
													1.01737	0.90601	0.914249	1.74		50	30	18	no
													1.01543	0.910776	0.918461	1.76		50	50	18	no
													1.0188	0.913043	0.920518	1.78		50	60	18	no
													1.02026	0.915396	0.925205	1.8		50	70	18	no
													1.02362	0.918736	0.927446	1.82		50	80	18	yes
													1.02506	0.921666	0.929413	1.84		50	100	18	yes
													1.02988	0.925776	0.933233	1.86		50	30	27	no
													1.03474	0.928248	0.935801	1.88		50	50	27	no
													1.04239	0.931052	0.938191	1.9		50	60	27	no
													1.0497	0.934767	0.939953	1.92		50	70	27	yes
													1.05282	0.939797	0.943242	1.94		50	80	27	yes
													1.05497	0.942895	0.946325	1.96		50	100	27	yes
													1.05613	0.945217	0.947048	1.98		50	30	33	no
													1.05704	0.946818	0.950884	2		50	50	33	no
													1.05498	0.950893	0.952653	2.02		50	60	33	yes
													1.05547	0.953736	0.955891	2.04		50	70	33	yes
													1.0553	0.953996	0.956801	2.06		50	80	33	yes
													1.0535	0.95395	0.957711	2.08		50	100	33	yes
													1.04681	0.954815	0.959783	2.1		50	30	45	no
													1.03787	0.952984	0.959499	2.12		50	50	45	yes
													1.03131	0.95162	0.95897	2.14		50	60	45	yes
													1.02667	0.949956	0.960085	2.16		50	70	45	yes
													1.02565	0.950635	0.959966	2.18		50	80	45	yes
													1.02501	0.950658	0.95961	2.2		50	100	45	yes
													1.0233	0.949618	0.960156	2.22
													1.01992	0.949511	0.95959	2.24		75	30	6	no
													1.01634	0.949691	0.960246	2.26		75	50	6	no
													1.01178	0.94996	0.960232	2.28		75	60	6	no
													1.00859	0.949358	0.960433	2.3		75	70	6	no
													1.00594	0.950108	0.960224	2.32		75	80	6	no
													1.00413	0.949191	0.961161	2.34		75	100	6	yes
													1.00114	0.950301	0.961538	2.36		75	30	12	no
													0.999398	0.949377	0.961906	2.38		75	50	12	no
													0.996628	0.949229	0.962872	2.4		75	60	12	no
													0.995555	0.950152	0.963744	2.42		75	70	12	no
													0.993633	0.950531	0.964778	2.44		75	80	12	no
													0.992418	0.949603	0.965989	2.46		75	100	12	yes
													0.99094	0.950741	0.965614	2.48		75	30	18	no
													0.990322	0.950785	0.966969	2.5		75	50	18	no
													0.98909	0.951931	0.967318	2.52		75	60	18	no
													0.988641	0.952778	0.968533	2.54		75	70	18	no
													0.987193	0.953006	0.968836	2.56		75	80	18	yes
													0.987119	0.953962	0.968745	2.58		75	100	18	yes
													0.986264	0.955882	0.970582	2.6		75	30	27	no
													0.985529	0.95558	0.970298	2.62		75	50	27	no
													0.985174	0.95705	0.971895	2.64		75	60	27	no
													0.9844	0.958434	0.971488	2.66		75	70	27	no
													0.985089	0.959379	0.972513	2.68		75	80	27	yes
													0.984173	0.959166	0.973128	2.7		75	100	27	yes
													0.984239	0.960186	0.973322	2.72		75	30	33	no
													0.984471	0.962607	0.974395	2.74		75	50	33	no
													0.984542	0.962266	0.975031	2.76		75	60	33	no
													0.984858	0.963436	0.975432	2.78		75	70	33	yes
													0.984958	0.964571	0.975873	2.8		75	80	33	yes
													0.98623	0.966086	0.976445	2.82		75	100	33	yes
													0.987623	0.967054	0.977042	2.84		75	30	45	no
													0.990011	0.967833	0.977562	2.86		75	50	45	no
													0.991115	0.969012	0.977737	2.88		75	60	45	yes
													0.992558	0.971291	0.978315	2.9		75	70	45	yes
													0.991933	0.971953	0.979925	2.92		75	80	45	yes
													0.990756	0.972937	0.980081	2.94		75	100	45	yes
													0.98925	0.973667	0.979536	2.96
													0.986757	0.974312	0.981262	2.98		100	30	6	no
													0.985617	0.975454	0.981555	3		100	50	6	no
													0.984948	0.976576	0.981032	3.02		100	60	6	no
													0.982379	0.976287	0.980978	3.04		100	70	6	no
													0.980985	0.977707	0.981794	3.06		100	80	6	no
													0.979182	0.977357	0.981781	3.08		100	100	6	no
													0.978069	0.977602	0.980874	3.1		100	30	12	no
													0.966693	0.967146	0.97153	3.12		100	50	12	no
													0.945258	0.947691	0.953962	3.14		100	60	12	no
													0.924481	0.928608	0.935436	3.16		100	70	12	no
													0.903525	0.908894	0.91713	3.18		100	80	12	no
													0.882048	0.890775	0.899786	3.2		100	100	12	no
													0.859567	0.872921	0.882116	3.22		100	30	18	no
													0.838561	0.855065	0.865372	3.24		100	50	18	no
													0.81966	0.837202	0.847587	3.26		100	60	18	no
													0.800509	0.820027	0.83084	3.28		100	70	18	no
													0.781395	0.802817	0.814678	3.3		100	80	18	no
													0.762305	0.786441	0.797911	3.32		100	100	18	no
													0.744579	0.769971	0.7807	3.34		100	30	27	no
													0.726653	0.753681	0.765728	3.36		100	50	27	no
													0.708083	0.738201	0.748705	3.38		100	60	27	no
													0.692066	0.72255	0.73292	3.4		100	70	27	no
													0.675137	0.707513	0.716708	3.42		100	80	27	no
													0.659344	0.692934	0.700873	3.44		100	100	27	yes
													0.642839	0.677549	0.685376	3.46		100	30	33	no
													0.626905	0.663577	0.670244	3.48		100	50	33	no
													0.611404	0.649816	0.654526	3.5		100	60	33	no
													0.596663	0.635243	0.639885	3.52		100	70	33	no
													0.581539	0.621538	0.625277	3.54		100	80	33	yes
													0.566384	0.607936	0.610731	3.56		100	100	33	yes
													0.552359	0.59391	0.59578	3.58		100	30	45	no
													0.53848	0.580724	0.581274	3.6		100	50	45	no
													0.524443	0.567145	0.567669	3.62		100	60	45	yes
													0.510707	0.553743	0.552957	3.64		100	70	45	yes
													0.49717	0.540592	0.539033	3.66		100	80	45	yes
													0.484211	0.527518	0.525217	3.68		100	100	45	yes
													0.471634	0.514729	0.51202	3.7
													0.458686	0.50153	0.498458	3.72
													0.446044	0.489162	0.485148	3.74
													0.434252	0.476127	0.471936	3.76
													0.422515	0.463981	0.458711	3.78
													0.410454	0.450893	0.446513	3.8
													0.398557	0.438918	0.433271	3.82
													0.386984	0.426761	0.420768	3.84
													0.375354	0.414266	0.408539	3.86
													0.363259	0.402091	0.3962	3.88
													0.351053	0.39042	0.383741	3.9
													0.339101	0.378232	0.371634	3.92
													0.327437	0.366151	0.359566	3.94
													0.315707	0.354351	0.348176	3.96
													0.304338	0.342693	0.3364	3.98
													0.293209	0.330904	0.324422	4
													0.281976	0.318924	0.313172	4.02
													0.270826	0.307793	0.302066	4.04
													0.259997	0.29615	0.290991	4.06
													0.249397	0.284802	0.279855	4.08
													0.23921	0.273708	0.26884	4.1
													0.228793	0.26247	0.258199	4.12
													0.218905	0.251673	0.247648	4.14
													0.208801	0.240471	0.236957	4.16
													0.199385	0.230133	0.226364	4.18
													0.189804	0.219265	0.216122	4.2
													0.180223	0.208741	0.205731	4.22
													0.170946	0.198313	0.195169	4.24
													0.161878	0.188042	0.184851	4.26
													0.152827	0.177684	0.174741	4.28
													0.143777	0.167579	0.164816	4.3
													0.134761	0.15742	0.154674	4.32
													0.126061	0.147614	0.144737	4.34
													0.117369	0.137468	0.135244	4.36
													0.108603	0.127929	0.125412	4.38
													0.100265	0.118158	0.115892	4.4
													0.0931139	0.110005	0.107947	4.42
													0.0866442	0.102805	0.10063	4.44
													0.0807102	0.0960367	0.0939516	4.46
													0.0755311	0.0896301	0.0877567	4.48
													0.0705229	0.0839293	0.08207	4.5
													0.0658665	0.078568	0.0767511	4.52
													0.0616313	0.0732806	0.071753	4.54
													0.0575656	0.0683272	0.0669283	4.56
													0.0537836	0.063932	0.0625216	4.58
													0.0502181	0.0595955	0.0585292	4.6
													0.046866	0.055455	0.0544771	4.62
													0.0437867	0.0516296	0.0507981	4.64
													0.0406005	0.0480915	0.0474567	4.66
													0.0377164	0.0446415	0.0440836	4.68
													0.0350965	0.0413695	0.0409213	4.7
													0.0322936	0.0382795	0.0379787	4.72
													0.0299421	0.0354373	0.0350637	4.74
													0.0275093	0.0327369	0.0324233	4.76
													0.0254597	0.0301273	0.0299048	4.78
													0.023329	0.0275959	0.0274608	4.8
													0.0213769	0.0254393	0.0251446	4.82
													0.0195658	0.0231925	0.0231044	4.84
													0.0178343	0.0212112	0.021061	4.86
													0.0162727	0.0192912	0.0191234	4.88
													0.0147071	0.0175627	0.0174971	4.9
													0.0134038	0.0158662	0.0157944	4.92
													0.0120201	0.0143887	0.0142727	4.94
													0.0108516	0.012912	0.0128278	4.96
													0.00970967	0.0115629	0.011547	4.98
													0.00864997	0.0103007	0.0102754	5

## Sheet: Figure 3
Fig. 3 Crosslinking of VPS by Bap1 leads to bringing-aggregation
	Figure 3c				Figure 3d. Bridging					Figure 3d. Depletion
	pVPS (%wt)	CFU/mL	Aggregated		g (r)	s.d	Orientational correlation	r (µm)		g (r)	s.d	Orientational correlation	r (µm)
	0	17500000	no		0	0	NaN	0.05		0	0	NaN	0.05
	0.15	17500000	yes		0	0	NaN	0.15		0	0	NaN	0.15
	0.2	17500000	yes		0	0	NaN	0.25		0	0	NaN	0.25
	0.3	17500000	yes		0	0	NaN	0.35		0	0	NaN	0.35
	0.4	17500000	yes		0	0	NaN	0.45		0	0	NaN	0.45
	0.45	17500000	yes		0	0	NaN	0.55		0.220078	0.729032	-0.0277511	0.55
	0.5	17500000	yes		0	0	NaN	0.65		0.870006	1.78432	0.277383	0.65
	0.6	17500000	yes		0	0	NaN	0.75		1.96355	2.00651	0.388985	0.75
					0	0	NaN	0.85		9.62812	6.98277	0.478672	0.85
	0	175000000	no		0	0	NaN	0.95		12.8071	6.33206	0.422275	0.95
	0.15	175000000	yes		0	0	NaN	1.05		10.4881	4.71556	0.341472	1.05
	0.2	175000000	yes		0.022156	0.059451	0.957495	1.15		9.69917	4.73193	0.282594	1.15
	0.3	175000000	yes		0.067463	0.156601	0.901291	1.25		9.12923	4.71478	0.18139	1.25
	0.4	175000000	yes		0.118209	0.136372	0.372322	1.35		7.63666	3.41202	0.169331	1.35
	0.45	175000000	yes		0.352099	0.150143	0.207688	1.45		6.926	2.30027	0.17423	1.45
	0.5	175000000	yes		0.524124	0.334107	0.120971	1.55		6.85207	3.13347	0.172742	1.55
	0.6	175000000	yes		0.781137	0.317579	0.193441	1.65		7.10505	3.32509	0.159616	1.65
					1.04443	0.347961	0.105563	1.75		7.18427	2.91965	0.161336	1.75
	0	875000000	no		1.59039	0.542092	0.10041	1.85		6.78729	2.7948	0.165344	1.85
	0.15	875000000	yes		1.70266	0.458899	0.09073	1.95		6.40441	2.49783	0.128514	1.95
	0.2	875000000	yes		1.85352	0.510301	0.0605669	2.05		5.69627	1.94162	0.107495	2.05
	0.3	875000000	yes		2.07658	0.384845	0.0626728	2.15		5.76135	1.86918	0.105031	2.15
	0.4	875000000	yes		2.27684	0.384556	0.0414749	2.25		4.94618	1.62175	0.0977596	2.25
	0.45	875000000	yes		2.39097	0.426235	0.00888559	2.35		5.09101	1.83213	0.0998374	2.35
	0.5	875000000	yes		2.20835	0.285484	0.00089625	2.45		5.27939	1.58523	0.0829665	2.45
	0.6	875000000	yes		1.84924	0.414556	-0.0137709	2.55		4.99412	1.56528	0.0790244	2.55
					1.85243	0.307258	0.0136761	2.65		4.92219	1.70567	0.0751807	2.65
	0	1750000000	no		1.8442	0.339994	-0.0303554	2.75		4.50666	1.7316	0.0748262	2.75
	0.15	1750000000	yes		1.65306	0.216221	-0.00381743	2.85		4.18346	1.34788	0.0477627	2.85
	0.2	1750000000	yes		1.75686	0.357422	0.00184094	2.95		3.89198	1.07879	0.0641664	2.95
	0.3	1750000000	yes		1.43639	0.369405	0.0278941	3.05		3.74517	1.3986	0.061165	3.05
	0.4	1750000000	yes		1.46731	0.210724	-0.00257752	3.15		3.62933	1.40212	0.0684419	3.15
	0.45	1750000000	yes		1.26075	0.220242	0.0145132	3.25		3.57154	1.21763	0.0486639	3.25
	0.5	1750000000	yes		1.23323	0.146628	0.0136357	3.35		3.51411	1.18739	0.0298845	3.35
	0.6	1750000000	yes		1.36556	0.218636	-0.00405896	3.45		3.13212	1.19946	0.0515025	3.45
					1.3579	0.135418	-0.0334155	3.55		3.16969	1.11897	0.0414245	3.55
	0	8750000000	no		1.17818	0.117308	0.0273196	3.65		3.09686	1.06713	0.0424187	3.65
	0.15	8750000000	yes		1.23002	0.162137	-0.0264865	3.75		2.78808	0.988502	0.0288339	3.75
	0.2	8750000000	yes		1.19811	0.181627	0.0397259	3.85		2.51402	1.11041	0.0419603	3.85
	0.3	8750000000	yes		1.26324	0.228079	0.00741071	3.95		2.68743	1.0891	0.0222029	3.95
	0.4	8750000000	yes		1.2093	0.246766	0.0114837	4.05		2.1703	0.971699	0.0194639	4.05
	0.45	8750000000	yes		1.26755	0.165714	0.035787	4.15		2.28896	0.852155	0.0428895	4.15
	0.5	8750000000	yes		1.21894	0.166823	0.0183792	4.25		2.09644	0.956224	0.0251854	4.25
	0.6	8750000000	yes		1.20469	0.173587	0.0160576	4.35		2.00438	0.873192	0.0278642	4.35
					1.25549	0.140373	0.0256862	4.45		1.90896	0.928526	0.0171637	4.45
	0	17500000000	no		1.29406	0.156065	-0.00734235	4.55		1.92886	0.806803	0.0322864	4.55
	0.15	17500000000	no		1.17964	0.094774	-0.000241666	4.65		1.68237	0.84508	0.0139698	4.65
	0.2	17500000000	no		1.12162	0.112329	0.0223916	4.75		1.63788	0.842859	0.0248984	4.75
	0.3	17500000000	yes		1.14185	0.112268	0.0043168	4.85		1.61304	0.760563	0.0259724	4.85
	0.4	17500000000	yes		1.22493	0.130354	0.00481114	4.95		1.47243	0.852947	0.0347654	4.95
	0.45	17500000000	yes		1.20599	0.1139	0.0378958	5.05		1.42175	0.823177	0.018187	5.05
	0.5	17500000000	yes		1.14477	0.088831	0.0236536	5.15		1.46503	0.784406	0.0254852	5.15
	0.6	17500000000	yes		1.15423	0.170602	0.000834357	5.25		1.3232	0.714919	0.0106856	5.25
					1.08461	0.107584	0.00814911	5.35		1.24357	0.716876	0.0174399	5.35
					1.16996	0.179004	-0.00902264	5.45		1.24532	0.6547	0.0104657	5.45
					1.13548	0.115999	-0.0114106	5.55		1.1823	0.747262	0.0113876	5.55
					1.14973	0.20021	0.0144841	5.65		1.08885	0.690053	0.0372706	5.65
					1.09092	0.11241	-0.00561934	5.75		1.06923	0.7797	0.00262319	5.75
					1.11844	0.096022	0.0180771	5.85		1.06406	0.622753	0.0125346	5.85
					1.1119	0.074844	0.0141242	5.95		0.998521	0.656466	0.016547	5.95
					1.15766	0.138968	-0.00574632	6.05		0.953919	0.689587	0.0193869	6.05
					1.13782	0.169532	0.03532	6.15		0.892892	0.676539	0.010181	6.15
					1.07549	0.102311	-0.00426529	6.25		0.858589	0.653566	0.0136437	6.25
					1.05415	0.093432	0.0107912	6.35		0.950856	0.730086	0.00410119	6.35
					1.1429	0.092075	0.0154345	6.45		0.911144	0.698348	0.0053036	6.45
					1.07249	0.071692	-0.000851925	6.55		0.831586	0.633463	0.0157621	6.55
					1.09582	0.0891	0.000521797	6.65		0.872275	0.733888	0.0197741	6.65
					1.09675	0.092257	-0.00821908	6.75		0.74157	0.647382	0.00358285	6.75
					1.05784	0.066484	-0.0225048	6.85		0.783124	0.645551	0.00169785	6.85
					1.08409	0.082662	0.0144106	6.95		0.714884	0.634571	-0.00208948	6.95
					1.0602	0.069031	-0.00744074	7.05		0.751159	0.637158	-0.0126646	7.05
					1.05918	0.049624	-0.0119341	7.15		0.659807	0.652884	0.00883469	7.15
					1.03671	0.053785	0.0180393	7.25		0.741699	0.677271	-0.00308619	7.25
					1.06292	0.12132	0.0114214	7.35		0.656947	0.610323	0.00476638	7.35
					1.02245	0.084189	0.00383199	7.45		0.658336	0.621366	0.00878198	7.45
					1.05243	0.057473	-0.0198932	7.55		0.667062	0.623351	0.0167814	7.55
					1.06208	0.072229	0.0184163	7.65		0.638987	0.605332	-0.0169073	7.65
					1.05478	0.069965	0.00775309	7.75		0.617635	0.610932	0.00529643	7.75
					1.03836	0.070528	0.00588217	7.85		0.550948	0.565195	-0.00238854	7.85
					1.08069	0.091283	0.023428	7.95		0.562441	0.570451	0.0233555	7.95
					1.07316	0.122228	0.00674253	8.05		0.559325	0.562119	-0.0125252	8.05
					1.08641	0.083374	0.00384427	8.15		0.572374	0.590882	-0.0111192	8.15
					1.03256	0.117117	0.00918312	8.25		0.519445	0.542687	-0.00229369	8.25
					1.05175	0.09082	0.0077419	8.35		0.480191	0.540226	-0.00486419	8.35
					1.0616	0.06172	-0.00269227	8.45		0.505856	0.540674	-0.00332579	8.45
					1.04129	0.069447	0.00341386	8.55		0.475092	0.513283	0.00849347	8.55
					1.05715	0.066994	-0.0178008	8.65		0.493441	0.565116	0.0134135	8.65
					0.988911	0.06046	0.00605324	8.75		0.456287	0.504589	-0.00851651	8.75
					1.03419	0.049744	-0.0105074	8.85		0.466776	0.510714	0.0134755	8.85
					1.01947	0.091043	0.0003247	8.95		0.466931	0.525768	8.06415e-05	8.95
					0.993224	0.075414	-0.0134273	9.05		0.460681	0.556013	-0.00801029	9.05
					1.02353	0.060625	0.000635668	9.15		0.393215	0.466346	0.0176025	9.15
					1.04041	0.105721	-0.00386932	9.25		0.407996	0.472801	-0.014187	9.25
					1.04596	0.096143	0.00815976	9.35		0.389388	0.477554	-0.00541023	9.35
					1.00457	0.049899	-0.017938	9.45		0.40275	0.478083	-0.0136142	9.45
					1.03335	0.078624	0.00745006	9.55		0.385381	0.44649	-0.00794932	9.55
					1.04471	0.09698	-0.022884	9.65		0.384704	0.461168	0.00933371	9.65
					1.00953	0.073887	0.0118476	9.75		0.333142	0.422236	-0.00045871	9.75
					1.01571	0.03288	0.00167189	9.85		0.340228	0.434642	0.0116308	9.85
					1.05985	0.08631	-0.0162237	9.95		0.355283	0.445112	-0.0135394	9.95

## Sheet: Figure 4
Fig. 4 Quantification of VPS production during biofilm growth
	Figure 4b						Figure 4c						Figure 4d
	Time (hours)	Fraction of cells encased by VPS	s.d	Areal fraction ρ	s.d.		Time (hours)	Lum/OD600	s.d	OD 600	s.d.		Normalized RDF, 0% (pure depletion)	Normalized RDF, 0.1% Sticky beads	Normalized RDF, 1% Sticky beads	Normalized RDF, 10% Sticky beads	Normalized RDF, 15% Sticky beads	Normalized RDF, 20% Sticky beads	Normalized RDF, 100% (Pure attraction)	r (µm)
	0	0.996823	0.000769	0.004692	0.002262		0.5	5210.07	1271.02	0.049	0.000816		0	0	0	0	0	0	0	0.2
	0.5	0.996359	0.000908	0.006153	0.00349		1	8647.64	2849.36	0.04925	0.001258		0	0	0	0	0	0	0	0.4
	1	0.995712	0.001393	0.005406	0.003543		1.5	10256.6	3566.5	0.05025	0.001258		0	0	0	0	0	0	0	0.6
	1.5	0.996241	0.001411	0.006092	0.003677		2	19882.3	9602.67	0.05175	0.002217		0	0	0.00344	0.01114	0.00631	0	0	0.8
	2	0.994477	0.000812	0.006201	0.00308		2.5	36519.1	8300.82	0.05425	0.004573		0.03515	0.04208	0.04071	0.07319	0.01608	0.00356	0	1
	2.5	0.987719	0.004463	0.009839	0.006308		3	57218.7	11607.9	0.05725	0.006551		0.18141	0.16627	0.09136	0.11933	0.03336	0.00894	0	1.2
	3	0.96478	0.010876	0.018307	0.012667		3.5	89797.3	13427	0.0615	0.008426		0.33819	0.29036	0.17991	0.17292	0.04557	0.02255	0	1.4
	3.5	0.932748	0.011727	0.048554	0.03963		4	124708	10121.3	0.07075	0.017037		0.42195	0.39101	0.27217	0.23176	0.07489	0.04858	0	1.6
	4	0.902526	0.012274	0.081961	0.043301		4.5	153829	19485.2	0.08125	0.021515		0.49326	0.43967	0.28577	0.27761	0.11965	0.08348	0.000702	1.8
	4.5	0.892725	0.014239	0.08115	0.039894		5	162214	33070.9	0.09475	0.026005		0.51997	0.47103	0.34737	0.38559	0.18848	0.1389	0.09291	2
	5	0.892899	0.023485	0.082543	0.041592		5.5	161478	50064.2	0.11	0.02846		0.55482	0.53728	0.4162	0.50038	0.2654	0.21936	0.21131	2.2
	5.5	0.905387	0.027356	0.081339	0.040506		6	156144	63934.3	0.1255	0.030006		0.56891	0.56082	0.42832	0.51993	0.29823	0.25346	0.22143	2.4
	6	0.908133	0.02313	0.090166	0.018558		6.5	135996	61483.7	0.14075	0.031721		0.60483	0.57476	0.4425	0.53822	0.353	0.2815	0.2426	2.6
	6.5	0.909114	0.024429	0.089117	0.015908		7	118025	48697.1	0.15375	0.027837		0.59828	0.57749	0.49636	0.57773	0.37156	0.31008	0.26921	2.8
	7	0.905181	0.02549	0.097166	0.015578		7.5	91748.1	18793.1	0.1655	0.020696		0.60886	0.61216	0.50187	0.58469	0.38682	0.33424	0.30423	3
	7.5	0.913124	0.023852	0.098647	0.01246		8	102083	20476.2	0.172	0.020199		0.63236	0.626	0.51399	0.60342	0.41443	0.36752	0.32037	3.2
	8	0.910415	0.025342	0.103382	0.016978		8.5	125468	30209.9	0.17725	0.021991		0.62977	0.62123	0.53376	0.60677	0.43397	0.3637	0.3354	3.4
	8.5	0.903638	0.03317	0.106618	0.017887		9	138108	36923.3	0.185	0.02418		0.62941	0.63106	0.55011	0.63137	0.4418	0.39683	0.3502	3.6
	9	0.904128	0.033943	0.115817	0.018628		9.5	136292	39905.8	0.19675	0.026374		0.63587	0.64472	0.5694	0.62535	0.46571	0.4087	0.3682	3.8
	9.5	0.91959	0.05344	0.117559	0.017014		10	116024	40267.4	0.21125	0.028076		0.64515	0.66697	0.56122	0.65121	0.48509	0.43694	0.375	4
	10	0.845618	0.062991	0.175608	0.036337		10.5	86089.2	34442.1	0.226	0.028856		0.65815	0.65438	0.58058	0.64688	0.50089	0.44717	0.39288	4.2
	10.5	0.844454	0.063326	0.213326	0.045273		11	59523.8	24761.3	0.2405	0.030523		0.64525	0.65726	0.59193	0.65076	0.52069	0.46517	0.40158	4.4
	11	0.82452	0.082672	0.235012	0.035796		11.5	40264.8	17056.2	0.25575	0.033009		0.65338	0.67638	0.59974	0.67039	0.53664	0.48622	0.42189	4.6
	11.5	0.786419	0.114116	0.249797	0.033079		12	26973.4	10743	0.273	0.036111		0.65636	0.68688	0.5996	0.67252	0.5495	0.48796	0.43911	4.8
	12	0.752043	0.12439	0.273329	0.020161		12.5	18342	7435.5	0.29275	0.041556		0.66728	0.68737	0.60846	0.68292	0.55905	0.50996	0.45164	5
	12.5	0.676025	0.143571	0.285713	0.02053		13	12167.9	4753.07	0.316	0.05002		0.6672	0.69028	0.63805	0.67932	0.57271	0.52196	0.47002	5.2
	13	0.574817	0.152089	0.287017	0.016842		13.5	8207	3090.3	0.337	0.05		0.65475	0.70423	0.62678	0.68623	0.58531	0.53405	0.47752	5.4
	13.5	0.399656	0.149652	0.291869	0.010751		14	5788.59	2135.28	0.36225	0.051887		0.67169	0.7136	0.64068	0.70335	0.59553	0.5491	0.49888	5.6
	14	0.323921	0.082129	0.28858	0.014455		14.5	4014.79	1467.81	0.38825	0.05556		0.67599	0.71893	0.6437	0.70208	0.60231	0.5563	0.50129	5.8
	14.5	0.230694	0.070754	0.289876	0.012722		15	2832.61	957.869	0.414	0.056291		0.6818	0.72082	0.66545	0.70762	0.61623	0.57039	0.52466	6
	15	0.171865	0.05234	0.289876	0.012722		15.5	1969.22	622.821	0.44325	0.058008		0.67173	0.72639	0.66764	0.71582	0.62404	0.57496	0.53906	6.2
	15.5	0.134698	0.041391	0.290595	0.013918		16	1401.38	379.337	0.47075	0.057029		0.68627	0.73674	0.68233	0.72574	0.62993	0.58554	0.53971	6.4
	16	0.107779	0.02996	0.291802	0.016016		16.5	1061.91	243.09	0.498	0.055045		0.69452	0.74512	0.68621	0.72408	0.64028	0.59503	0.55467	6.6
	16.5	0.094514	0.026709	0.290372	0.013543		17	806.489	184.763	0.52125	0.05111		0.69694	0.74404	0.70622	0.73568	0.6446	0.60353	0.56632	6.8
	17	0.085678	0.021155	0.291307	0.015144		17.5	649.485	156.306	0.54325	0.046586		0.69659	0.75649	0.71127	0.73704	0.66068	0.61283	0.585	7
	17.5	0.077875	0.019397	0.29161	0.015676		18	527.035	119.543	0.562	0.046583		0.70853	0.76272	0.71639	0.74562	0.6777	0.6198	0.58706	7.2
	18	0.068075	0.017551	0.294627	0.021192		18.5	439.591	77.2555	0.5825	0.045442		0.71186	0.76561	0.72674	0.7508	0.67798	0.62661	0.60353	7.4
	18.5	0.063	0.019272	0.290075	0.013048		19	381.875	51.7215	0.5985	0.045742		0.72047	0.77194	0.74716	0.76006	0.68706	0.64298	0.61676	7.6
	19	0.055982	0.016965	0.29427	0.020523		19.5	314.379	55.445	0.6175	0.045931		0.72478	0.78167	0.74323	0.76712	0.70385	0.65207	0.62823	7.8
	19.5	0.055954	0.021629	0.294675	0.021281		20	286.146	39.4812	0.636	0.046116		0.7329	0.7858	0.753	0.77126	0.71816	0.66116	0.64766	8
	20	0.062548	0.031809	0.291228	0.015008		20.5	243.251	35.0313	0.65275	0.046514		0.74305	0.79227	0.76456	0.78555	0.72032	0.66997	0.65342	8.2
													0.74482	0.80104	0.78125	0.7957	0.73538	0.68396	0.67119	8.4
													0.76157	0.80946	0.78475	0.80714	0.74473	0.69745	0.68429	8.6
													0.76284	0.8124	0.78369	0.81039	0.75975	0.70253	0.70126	8.8
													0.77447	0.82572	0.80701	0.82894	0.76596	0.71749	0.71105	9
													0.78588	0.84044	0.81923	0.83918	0.77393	0.72825	0.72931	9.2
													0.80242	0.83878	0.82107	0.84594	0.78893	0.7422	0.74557	9.4
													0.80772	0.85411	0.83462	0.86417	0.80181	0.75316	0.76661	9.6
													0.82379	0.86668	0.85157	0.87913	0.81089	0.76738	0.78096	9.8
													0.84599	0.88109	0.86576	0.89561	0.82417	0.78227	0.80279	10
													0.85375	0.89299	0.87347	0.90778	0.83523	0.79424	0.82209	10.2
													0.87544	0.90977	0.89311	0.9321	0.85442	0.80743	0.84169	10.4
													0.90299	0.93503	0.91457	0.94421	0.86785	0.82809	0.85792	10.6
													0.93657	0.96207	0.93283	0.96099	0.88117	0.83475	0.87255	10.8
													0.96896	0.98722	0.95757	0.97279	0.89743	0.86067	0.88416	11
													0.98958	0.99651	0.98349	0.98589	0.9211	0.87914	0.89672	11.2
													1	1	0.99326	0.9923	0.94354	0.89269	0.91105	11.4
													0.99557	0.9936	0.9952	0.99668	0.96247	0.91315	0.91594	11.6
													0.98666	0.9853	0.99853	0.99699	0.98229	0.93243	0.9216	11.8
													0.97811	0.97226	0.99784	1	0.99197	0.95028	0.93154	12
													0.96641	0.97052	1	0.99243	1	0.95945	0.93814	12.2
													0.96416	0.95941	0.98671	0.98583	0.99407	0.97004	0.9409	12.4
													0.95043	0.95132	0.98753	0.98397	0.99094	0.97508	0.94736	12.6
													0.94393	0.94347	0.9821	0.97824	0.9952	0.97877	0.95261	12.8
													0.93744	0.93641	0.97912	0.97177	0.99202	0.98024	0.96309	13
													0.93042	0.92805	0.96823	0.96233	0.98838	0.98649	0.96713	13.2
													0.92475	0.92216	0.97183	0.95743	0.98996	0.98762	0.96929	13.4
													0.91289	0.91577	0.96389	0.95201	0.98873	0.99028	0.97627	13.6
													0.9134	0.90664	0.95849	0.94956	0.99479	0.99254	0.98294	13.8
													0.90813	0.9003	0.95152	0.941	0.9858	0.99827	0.9831	14
													0.89799	0.89659	0.95112	0.93844	0.99268	0.99655	0.98472	14.2
													0.89572	0.8888	0.95107	0.93212	0.98917	0.99619	0.99037	14.4
													0.88918	0.88292	0.94225	0.92905	0.984	0.99854	0.99587	14.6
													0.88949	0.87931	0.93985	0.92591	0.98226	1	0.9963	14.8
													0.8816	0.8738	0.93826	0.91788	0.97891	0.99577	0.9933	15
													0.87667	0.86769	0.93924	0.91474	0.9762	0.99796	0.99859	15.2
													0.87371	0.86251	0.93328	0.91334	0.9725	0.99561	1	15.4
													0.87271	0.86035	0.93056	0.91105	0.97158	0.99848	0.99892	15.6
													0.86891	0.85517	0.9316	0.90408	0.97052	0.9922	0.99897	15.8
													0.86441	0.85013	0.93299	0.90243	0.96181	0.99082	0.99486	16
													0.86221	0.85012	0.93059	0.9011	0.9691	0.99398	0.99892	16.2
													0.86186	0.84605	0.92592	0.898	0.96263	0.99033	0.99572	16.4
													0.85933	0.84475	0.9279	0.8943	0.96225	0.99089	0.99499	16.6
													0.85528	0.84101	0.92842	0.89283	0.9617	0.98868	0.99073	16.8
													0.85676	0.83796	0.92395	0.89075	0.96213	0.99386	0.99296	17
													0.85221	0.83751	0.92332	0.89049	0.96288	0.99312	0.98945	17.2
													0.85265	0.83277	0.92319	0.89102	0.95814	0.99487	0.99114	17.4
													0.8484	0.83088	0.92169	0.89066	0.95891	0.99182	0.98634	17.6
													0.8489	0.82703	0.92022	0.88767	0.96	0.99453	0.98955	17.8
													0.84762	0.82853	0.92374	0.89128	0.95887	0.99776	0.98555	18
													0.84757	0.82511	0.91604	0.89143	0.95702	0.99442	0.98366	18.2
													0.84461	0.82389	0.91922	0.88887	0.95874	0.99732	0.98312	18.4
													0.84719	0.82085	0.91866	0.88874	0.9569	0.99613	0.98134	18.6
													0.84825	0.82166	0.92109	0.88743	0.95718	1.0016	0.97652	18.8
													0.84708	0.81799	0.91747	0.88816	0.95603	1.00088	0.97271	19
													0.84909	0.81866	0.91565	0.88219	0.95345	1.00232	0.9701	19.2
													0.8455	0.81608	0.91749	0.88046	0.95603	1.00519	0.96681	19.4
													0.84507	0.81558	0.91757	0.87962	0.95504	1.00772	0.95834	19.6
													0.84434	0.81393	0.91358	0.87767	0.95466	1.00581	0.94935	19.8
													0.84364	0.81239	0.91069	0.87056	0.95623	1.00886	0.94517	20
													0.83928	0.812	0.90949	0.867	0.95558	1.01045	0.93811	20.2
													0.83832	0.80856	0.91111	0.86403	0.95837	1.0094	0.93208	20.4
													0.83595	0.80698	0.90781	0.85518	0.95399	1.011	0.92401	20.6
													0.82994	0.79746	0.90238	0.85089	0.95829	1.01099	0.91751	20.8
													0.82083	0.7928	0.90221	0.84759	0.95375	1.01348	0.90872	21
													0.81297	0.78325	0.89626	0.84123	0.95603	1.01024	0.90219	21.2
													0.80314	0.77607	0.88761	0.83409	0.95671	1.01044	0.89417	21.4
													0.79647	0.77095	0.88388	0.82935	0.95212	1.00677	0.88672	21.6
													0.78879	0.76674	0.87821	0.82755	0.9469	1.01009	0.87887	21.8
													0.7837	0.76409	0.87698	0.82476	0.94547	1.008	0.87238	22
													0.77964	0.75879	0.87172	0.81912	0.94299	1.00474	0.86508	22.2
													0.77783	0.7575	0.8713	0.82287	0.93843	1.00042	0.85614	22.4
													0.7727	0.75443	0.87022	0.8197	0.93994	1.00501	0.85214	22.6
													0.77051	0.75269	0.86534	0.81766	0.93999	1.00171	0.84352	22.8
													0.76611	0.75116	0.86705	0.81792	0.93805	0.99847	0.83668	23
													0.76497	0.74858	0.86505	0.81785	0.9382	1.00141	0.829	23.2
													0.76292	0.74713	0.86159	0.81589	0.94127	1.00117	0.82141	23.4
													0.75931	0.74664	0.86187	0.81722	0.93978	0.9989	0.81417	23.6
													0.75612	0.7441	0.86343	0.81706	0.93899	0.99619	0.80732	23.8
													0.75517	0.74418	0.86151	0.81712	0.94207	0.99688	0.80099	24
													0.75473	0.74186	0.86323	0.81871	0.93938	0.99708	0.79428	24.2
													0.75182	0.7425	0.86176	0.81763	0.94144	0.9945	0.7865	24.4
													0.75071	0.74226	0.86425	0.8165	0.94123	0.99393	0.78184	24.6
													0.74924	0.7409	0.86599	0.81829	0.94179	0.99394	0.77478	24.8
													0.74979	0.74266	0.86516	0.81643	0.94262	0.99506	0.76851	25
													0.74811	0.74188	0.86641	0.81771	0.94455	0.9946	0.76226	25.2
													0.74826	0.74415	0.86845	0.81741	0.94313	0.99598	0.75642	25.4
													0.74807	0.74208	0.87053	0.81634	0.94643	0.9951	0.7492	25.6
													0.74761	0.74498	0.87138	0.81899	0.94556	0.99753	0.74117	25.8
													0.74825	0.74608	0.87136	0.81668	0.9489	0.99966	0.73574	26
													0.74866	0.74727	0.87276	0.81734	0.94959	1.00177	0.73113	26.2
													0.74951	0.74537	0.87448	0.81808	0.94873	1.00159	0.72425	26.4
													0.74899	0.74613	0.87394	0.81755	0.95145	1.00529	0.71724	26.6
													0.74935	0.74758	0.87331	0.81902	0.95204	1.00734	0.71006	26.8
													0.7509	0.74621	0.87475	0.81833	0.95233	1.00567	0.70619	27
													0.75064	0.74586	0.87692	0.81942	0.95127	1.00687	0.69928	27.2
													0.75116	0.74494	0.87582	0.81991	0.95233	1.01013	0.69402	27.4
													0.75343	0.74599	0.87403	0.82081	0.9554	1.00881	0.68787	27.6
													0.75435	0.74366	0.87651	0.81946	0.95293	1.01022	0.6837	27.8
													0.75565	0.74252	0.877	0.82099	0.95261	1.01154	0.67738	28
													0.75574	0.74075	0.87492	0.82245	0.95461	1.01368	0.67172	28.2
													0.75777	0.74108	0.87383	0.82016	0.95534	1.01233	0.66501	28.4
													0.75767	0.7392	0.87566	0.82201	0.95591	1.01405	0.65968	28.6
													0.75762	0.73858	0.87472	0.82195	0.95529	1.01446	0.65418	28.8
													0.75602	0.73672	0.8744	0.82123	0.95757	1.01644	0.6474	29
													0.75754	0.73445	0.87317	0.82296	0.95769	1.01827	0.64056	29.2
													0.75658	0.73292	0.87402	0.82281	0.95875	1.01657	0.6354	29.4
													0.75562	0.73211	0.87271	0.824	0.96	1.01828	0.62997	29.6
													0.75424	0.72687	0.87231	0.82277	0.96143	1.02091	0.62403	29.8
													0.75388	0.72609	0.87284	0.82619	0.96296	1.02089	0.6197	30
													0.75406	0.72555	0.87269	0.82531	0.96459	1.02075	0.61374	30.2
													0.75362	0.72173	0.87443	0.82562	0.96386	1.02312	0.61068	30.4
													0.75402	0.7193	0.87453	0.82538	0.96758	1.02491	0.60424	30.6
													0.75324	0.71787	0.87503	0.82944	0.96654	1.02524	0.60037	30.8
													0.75394	0.71543	0.87359	0.82903	0.96952	1.02637	0.59549	31
													0.7451	0.70436	0.86608	0.82314	0.96022	1.01842	0.58382	31.2
													0.72972	0.68641	0.84597	0.81013	0.93832	1.00055	0.56393	31.4
													0.71597	0.66766	0.82728	0.79647	0.92097	0.98036	0.54295	31.6
													0.70122	0.65147	0.80883	0.78425	0.90294	0.96153	0.52481	31.8
													0.68714	0.63478	0.79143	0.77064	0.88452	0.94123	0.50876	32
													0.67401	0.61872	0.77421	0.75676	0.86636	0.92352	0.49004	32.2
													0.66056	0.60393	0.75881	0.74462	0.84693	0.90651	0.47436	32.4
													0.64642	0.58841	0.74091	0.73263	0.83011	0.88746	0.45878	32.6
													0.63213	0.57345	0.72728	0.71764	0.8121	0.86931	0.4437	32.8
													0.61963	0.55949	0.71172	0.70402	0.79605	0.85397	0.42908	33
													0.6069	0.54602	0.69638	0.69074	0.77851	0.83345	0.41436	33.2
													0.59183	0.53039	0.68173	0.67841	0.76139	0.81777	0.40047	33.4
													0.58073	0.51859	0.66696	0.66474	0.74541	0.79827	0.38636	33.6
													0.56921	0.5053	0.65258	0.65064	0.73119	0.78311	0.37326	33.8
													0.55672	0.49332	0.63933	0.63587	0.71513	0.76483	0.36065	34
													0.544	0.48022	0.62406	0.62397	0.70243	0.74854	0.34877	34.2
													0.53223	0.46924	0.61046	0.60959	0.68656	0.73357	0.33648	34.4
													0.5213	0.45684	0.59755	0.59613	0.67203	0.71573	0.32458	34.6
													0.50936	0.44636	0.58404	0.58292	0.65792	0.70048	0.31323	34.8
													0.49781	0.4339	0.57042	0.57183	0.64336	0.6848	0.30197	35
													0.48701	0.42314	0.55879	0.55975	0.63202	0.67097	0.29068	35.2
													0.47597	0.41088	0.54652	0.54668	0.6167	0.65649	0.28026	35.4
													0.4644	0.39992	0.5352	0.53504	0.60382	0.64268	0.26983	35.6
													0.45495	0.38897	0.52191	0.52459	0.5918	0.62748	0.26023	35.8
													0.44305	0.37805	0.51009	0.51212	0.57925	0.61612	0.25003	36
													0.43274	0.36739	0.49872	0.50221	0.5654	0.60077	0.24024	36.2
													0.42244	0.35545	0.48745	0.48981	0.55328	0.58837	0.23136	36.4
													0.41213	0.34634	0.47612	0.47991	0.54194	0.57452	0.22286	36.6
													0.40083	0.3353	0.46454	0.46913	0.52829	0.56121	0.21403	36.8
													0.39072	0.32515	0.45403	0.45729	0.51606	0.54823	0.20581	37
													0.3808	0.31484	0.44327	0.44645	0.50512	0.53481	0.19749	37.2
													0.3704	0.30388	0.43266	0.43646	0.49224	0.52232	0.18987	37.4
													0.35883	0.29509	0.42154	0.42545	0.48106	0.5088	0.18237	37.6
													0.34892	0.28521	0.41051	0.41537	0.46895	0.49562	0.17422	37.8
													0.33881	0.27472	0.40163	0.40464	0.45815	0.48395	0.16695	38
													0.3279	0.2667	0.39097	0.39513	0.44647	0.47102	0.15987	38.2
													0.31797	0.25641	0.38033	0.38511	0.43518	0.45939	0.15274	38.4
													0.30744	0.24807	0.37053	0.375	0.42312	0.44756	0.14633	38.6
													0.2978	0.23839	0.36131	0.36418	0.41243	0.43474	0.13969	38.8
													0.28747	0.22945	0.35125	0.35507	0.40151	0.4236	0.13393	39
													0.27781	0.22068	0.34113	0.3455	0.39043	0.4112	0.12782	39.2
													0.26859	0.21242	0.33153	0.33468	0.37911	0.3995	0.12223	39.4
													0.25829	0.20361	0.32273	0.32509	0.3674	0.38856	0.11655	39.6
													0.24872	0.19519	0.31195	0.31516	0.35727	0.37544	0.11125	39.8
													0.23907	0.18745	0.30214	0.30512	0.3462	0.36411	0.10608	40
													0.23014	0.17948	0.29273	0.29491	0.33395	0.35295	0.10078	40.2
													0.22031	0.17138	0.28312	0.2848	0.32342	0.34053	0.0957	40.4
													0.20989	0.1639	0.27403	0.27441	0.31259	0.32815	0.09105	40.6
													0.20129	0.15678	0.26309	0.26508	0.30258	0.31711	0.08608	40.8
													0.19201	0.14877	0.25487	0.25525	0.29086	0.30555	0.08168	41
													0.18231	0.14173	0.24628	0.24457	0.28102	0.29478	0.07716	41.2
													0.1733	0.13438	0.23632	0.23539	0.2706	0.28217	0.0728	41.4
													0.16446	0.1279	0.22722	0.22564	0.26066	0.27151	0.06888	41.6
													0.15547	0.12059	0.21904	0.21594	0.25007	0.26007	0.06426	41.8
													0.14675	0.11373	0.2101	0.20654	0.24029	0.24843	0.06023	42
													0.13827	0.10738	0.20107	0.19636	0.23	0.23792	0.05641	42.2
													0.12958	0.10109	0.1919	0.18733	0.22072	0.22614	0.05242	42.4
													0.12116	0.09459	0.1828	0.17742	0.20971	0.2148	0.04858	42.6
													0.1133	0.08831	0.17375	0.16785	0.19969	0.20432	0.04481	42.8
													0.10445	0.0823	0.16427	0.15816	0.18916	0.19236	0.04131	43
													0.09651	0.0759	0.15436	0.14963	0.17894	0.18185	0.0377	43.2
													0.08879	0.07031	0.14496	0.14034	0.16843	0.17075	0.03437	43.4
													0.08075	0.06413	0.13579	0.13145	0.1578	0.16035	0.0313	43.6
													0.07282	0.05849	0.12599	0.12236	0.14742	0.15035	0.02803	43.8
													0.06568	0.05303	0.11654	0.11449	0.13697	0.13937	0.02519	44
													0.05935	0.04837	0.10859	0.10699	0.12812	0.13084	0.02296	44.2
													0.05416	0.0443	0.10227	0.09988	0.12053	0.12335	0.02062	44.4
													0.04928	0.04049	0.09524	0.09409	0.11263	0.11615	0.01894	44.6
													0.0452	0.03707	0.08928	0.0879	0.10547	0.10919	0.01728	44.8
													0.04124	0.03413	0.08393	0.08246	0.09855	0.10258	0.01574	45
													0.03761	0.03098	0.0786	0.07657	0.09242	0.09723	0.01446	45.2
													0.03441	0.0286	0.07371	0.07223	0.08677	0.09146	0.01316	45.4
													0.03132	0.02617	0.0688	0.06717	0.08077	0.08603	0.01206	45.6
													0.02841	0.02375	0.06446	0.06235	0.07573	0.08057	0.01111	45.8
													0.02619	0.02164	0.06002	0.05825	0.07087	0.07608	0.01017	46
													0.02363	0.01988	0.05594	0.0541	0.06611	0.07092	0.00919	46.2
													0.02153	0.01818	0.05206	0.0505	0.06153	0.06672	0.00853	46.4
													0.01967	0.01648	0.04807	0.04683	0.05758	0.06234	0.00786	46.6
													0.01784	0.015	0.04457	0.04329	0.0537	0.05822	0.00716	46.8
													0.01631	0.01359	0.04101	0.04025	0.04994	0.05433	0.00645	47
													0.01475	0.0125	0.03827	0.03732	0.0463	0.05078	0.00602	47.2
													0.01349	0.01121	0.03532	0.03425	0.04285	0.04728	0.00539	47.4
													0.0122	0.01007	0.03279	0.0317	0.0398	0.0434	0.00498	47.6
													0.01105	0.00927	0.03024	0.0293	0.03695	0.04035	0.00439	47.8
													0.01001	0.00844	0.02775	0.02688	0.03372	0.03733	0.00403	48
													0.00902	0.00764	0.02554	0.02456	0.03126	0.03431	0.00363	48.2
													0.00821	0.00685	0.02343	0.02241	0.02869	0.03158	0.0032	48.4
													0.00745	0.00634	0.02141	0.02052	0.02643	0.02888	0.0029	48.6
													0.0067	0.0057	0.01944	0.01861	0.02397	0.02647	0.00259	48.8
													0.00604	0.00519	0.01767	0.01694	0.02187	0.02438	0.00242	49
													0.00548	0.00466	0.01606	0.01538	0.01994	0.02184	0.00207	49.2
													0.00485	0.00419	0.01437	0.01374	0.01796	0.01985	0.00185	49.4
													0.00427	0.00372	0.01277	0.01243	0.01625	0.01802	0.00171	49.6
													0.00379	0.00329	0.01139	0.01099	0.01446	0.01618	0.00149	49.8
													0.00337	0.00294	0.01022	0.00997	0.01297	0.01444	0.00122	50

## Sheet: Figure 6
Fig. 6 Surface remodeling and aggregation facilitate dispersal
	Figure 6b			Figure 6c						Figure 6e
	Fraction of biomass remaining after washing	Time (Hours)		Time (Hours)	Fraction of cells (encased by VPS) present after washing	s.d	Fraction of cells (not encased by VPS) present after washing	s.d		Number of Producer cells	Number of Non-Producer cells	Time (hours)
	0.647362	12		12	0.95202		0.047981			335	257	0
	0.747591	12		12	0.987831		0.012169			396	255	0.2
	0.77036	12		12	0.919463		0.080537			438	259	0.4
	0.683153	12		12	0.965174	0.028566	0.034826	0.028566		479	253	0.5
										497	269	0.7
	0.499937	17		17	0.929098		0.070903			550	275	0.9
	0.527239	17		17	0.898856		0.101144			564	296	1.1
	0.571319	17		17	0.94049		0.059511			588	296	1.3
	0.301902	17		17	0.977994	0.032708	0.022006	0.032708		612	313	1.4
										621	327	1.6
										656	320	1.8
										671	322	2
										689	335	2.1
										691	353	2.3
										681	357	2.5
										677	355	2.6
										671	346	2.8
										697	356	2.9
										671	379	3.1
										689	394	3.2
										704	415	3.4
										715	432	3.5
										722	450	3.7
										745	453	3.8
										741	462	3.9
										742	473	4.1
										751	488	4.2
										765	489	4.4
										762	500	4.5
										762	495	4.6
										773	515	4.8
										788	511	4.9
										796	505	5
										797	508	5.2
										782	534	5.3
										799	553	5.4
										793	561	5.5
										794	566	5.7
										776	593	5.8
										780	595	5.9
										775	613	6.1
										757	611	6.2
										725	624	6.3
										726	641	6.4
										713	662	6.6
										716	668	6.7
										725	694	6.8
										707	711	6.9
										693	714	7.1
										668	718	7.2
										669	725	7.3
										670	734	7.5
										679	722	7.6
										655	727	7.7
										663	725	7.8
										670	733	7.9
										664	765	8.1
										662	764	8.2
										656	765	8.3
										665	777	8.4
										663	788	8.5
										673	766	8.6
										680	753	8.8
										689	760	8.9
										682	771	9
										667	800	9.1
										655	816	9.2
										636	817	9.3
										637	816	9.5
										633	823	9.6
										638	829	9.7
										630	842	9.8
										633	849	9.9
										632	853	10.1
										640	843	10.2
										646	842	10.3
										637	856	10.4
										625	837	10.5
										607	840	10.7
										602	838	10.8
										617	824	10.9
										611	835	11
										607	832	11.2
										612	824	11.3
										603	845	11.4
										592	862	11.5
										599	854	11.6
										590	857	11.8
										587	876	11.9
										570	881	12
										573	906	12.1
										581	899	12.2
										567	906	12.4
										553	917	12.5
										560	937	12.6
										572	935	12.7
										555	940	12.8
										548	946	12.9
										540	945	13.1
										540	955	13.2
										529	973	13.3
										525	982	13.4
										516	985	13.6
										505	993	13.7
										491	999	13.8
										477	1005	13.9
										482	1015	14.1
										486	1029	14.2
										465	1027	14.3
										475	1021	14.4
										477	1023	14.6
										477	1032	14.7
										502	1030	14.8
										501	1024	14.9
										493	1017	15
										491	1027	15.2
										492	1011	15.3
										503	1028	15.4
										510	1006	15.5
										489	990	15.6
										492	1001	15.8
										501	998	15.9
										501	1003	16
										493	1004	16.1
										485	1005	16.3
										495	993	16.4
										486	997	16.5
										474	1005	16.6
										469	1029	16.7
										463	1033	16.9
										459	1035	17
										461	1044	17.1
										448	1041	17.2
										441	1036	17.3
										451	1023	17.4
										450	1037	17.6
										446	1057	17.7
										451	1047	17.8
										459	1053	17.9
										452	1066	18
										451	1080	18.1
										459	1084	18.3
										459	1073	18.4
										456	1075	18.5
										444	1060	18.6
										445	1047	18.8
										448	1043	18.9
										456	1042	19
										457	1031	19.1
										457	1025	19.2
										459	1039	19.4
										455	1012	19.5
										455	1013	19.6
										453	1015	19.7
										455	999	19.8
										461	1011	20
										456	1028	20.1
										461	1012	20.2
										449	1006	20.3
										451	1003	20.5
										458	978	20.6
										468	982	20.7
										448	994	20.9
										442	991	21
										457	1012	21.1
										447	1013	21.2
										443	1033	21.4
										443	1032	21.5
										443	1031	21.6
										432	1019	21.8
										433	1014	21.9
										427	1011	22
										441	1018	22.1
										438	1033	22.3
										439	1030	22.4
										451	1014	22.5
										459	991	22.7
										456	998	22.8
										453	1008	22.9
										450	1021	23
										463	1015	23.2
										452	1011	23.3
										444	1000	23.4
										459	990	23.5
										442	1007	23.6
										460	1010	23.7
										460	1010	23.9
										452	1022	24
										459	1032	24.1
										462	1052	24.2
										459	1045	24.3
										455	1050	24.5
										478	1049	24.6
										483	1042	24.7
										488	1040	24.8
										502	1033	24.9
										512	1024	25
										500	1030	25.2
										492	1023	25.3
										485	1019	25.4
										490	1021	25.5
										496	1010	25.6
										484	1007	25.8
										503	1007	25.9
										482	1003	26
										482	992	26.1
										491	1002	26.3
										492	1012	26.4
										482	1033	26.5
										484	1060	26.6
										480	1065	26.7
										476	1032	26.9
										476	1035	27
										480	1054	27.1
										476	1062	27.2
										467	1051	27.4
										475	1038	27.5
										474	1043	27.6
										464	1029	27.7
										454	1031	27.9
										444	1046	28
										451	1039	28.1
										448	1045	28.2
										467	1029	28.3
										441	1032	28.4
										431	1042	28.6
										444	1043	28.7
										434	1028	28.8
										446	1030	28.9
										447	1015	29
										444	1027	29.1
										459	1028	29.3
										471	1042	29.4
										471	1051	29.5
										469	1051	29.6
										471	1040	29.7
										473	1050	29.8
										462	1069	30
										461	1063	30.1
										460	1068	30.2
										466	1074	30.4
										460	1058	30.5
										464	1078	30.6
										471	1067	30.7
										482	1070	30.8
										475	1060	30.9
										464	1064	31.1
										471	1065	31.2
										460	1079	31.3
										441	1100	31.4
										436	1104	31.6
										438	1102	31.7
										438	1118	31.8
										445	1129	31.9
										449	1141	32
										453	1141	32.1
										460	1138	32.3
										459	1126	32.4
										446	1118	32.5
										449	1107	32.6
										450	1099	32.7
										423	1089	32.8
										431	1077	33
										427	1093	33.1
										432	1085	33.2
										426	1103	33.3
										417	1099	33.4
										420	1079	33.6
										421	1066	33.7
										426	1054	33.8
										423	1039	33.9
										427	1038	34.1
										420	1040	34.2
										429	1058	34.3
										425	1064	34.4
										427	1052	34.5
										423	1047	34.7
										423	1061	34.8
										417	1054	34.9
										416	1050	35
										412	1036	35.1
										404	1039	35.3
										413	1060	35.4
										414	1065	35.5
										425	1057	35.6
										416	1068	35.8
										419	1087	35.9
										411	1074	36
										427	1062	36.1
										438	1057	36.2
										430	1055	36.3
										424	1088	36.4
										422	1100	36.6
										425	1088	36.7
										420	1081	36.8
										431	1082	36.9
										429	1096	37
										427	1097	37.2
										438	1104	37.3
										436	1103	37.4
										454	1090	37.5
										448	1082	37.6
										452	1082	37.7
										449	1096	37.9
										446	1098	38
										449	1095	38.1
										439	1100	38.2
										437	1094	38.3
										432	1090	38.4
										430	1090	38.6
										436	1094	38.7
										448	1103	38.8
										439	1099	38.9
										439	1111	39
										446	1095	39.1
										440	1096	39.3
										443	1080	39.4
										440	1075	39.5
										444	1081	39.7
										439	1086	39.8
										444	1080	39.9
										434	1111	40
										438	1122	40.1
										432	1133	40.3
										421	1126	40.4
										420	1137	40.5
										410	1142	40.6
										401	1137	40.7
										395	1139	40.8
										397	1141	41
										381	1143	41.1
										387	1143	41.2
										381	1161	41.3
										387	1166	41.4
										382	1156	41.6
										384	1159	41.7
										380	1165	41.8
										388	1160	41.9
										388	1164	42
										378	1168	42.1
										383	1157	42.2
										383	1153	42.4
										387	1155	42.5
										386	1144	42.6
										388	1152	42.7
										378	1154	42.9
										386	1152	43
										394	1149	43.1
										384	1163	43.2
										385	1154	43.3
										372	1170	43.4
										375	1167	43.6
										366	1170	43.7
										374	1158	43.8
										383	1168	43.9
										378	1168	44.1
										377	1168	44.2
										373	1133	44.3
										388	1141	44.4
										387	1154	44.5
										393	1156	44.7
										402	1142	44.8
										393	1158	44.9
										393	1157	45.1
										386	1156	45.2
										390	1135	45.3
										392	1149	45.4
										402	1156	45.5
										403	1143	45.7
										403	1125	45.8
										400	1127	45.9
										388	1125	46
										394	1120	46.2
										389	1108	46.3
										386	1100	46.4
										371	1097	46.5
										383	1082	46.6
										390	1091	46.7
										387	1067	46.8
										382	1067	46.9
										379	1054	47.1
										390	1026	47.2
										389	1030	47.3
										400	1044	47.4
										412	1035	47.5
										420	1026	47.6
										408	1029	47.8
										417	1033	47.9
										427	1024	48
										446	1002	48.2
										440	1028	48.3
										424	1039	48.4
										431	1029	48.5
										432	1025	48.6
										425	1017	48.7
										448	1008	48.9
										445	1008	49
										448	1014	49.1
										434	1008	49.2
										448	1020	49.4
										450	1026	49.5
										455	1030	49.6
										459	1027	49.7
										444	1026	49.8
										446	1051	49.9
										449	1057	50
										449	1059	50.1
										434	1056	50.2
										428	1073	50.4
										415	1079	50.5
										425	1075	50.6
										425	1089	50.7
										423	1095	50.8
										431	1099	50.9
										433	1111	51.1
										430	1116	51.2
										425	1104	51.3
										420	1094	51.4
										423	1113	51.6
										422	1116	51.7
										430	1089	51.8
										434	1096	51.9
										441	1078	52.1
										430	1107	52.2
										424	1087	52.3
										419	1070	52.4
										422	1071	52.6
										427	1082	52.7
										442	1074	52.8
										438	1091	52.9
										437	1089	53
										428	1091	53.2
										418	1086	53.3
										423	1075	53.4
										433	1065	53.5
										433	1065	53.7
										432	1062	53.8
										436	1062	53.9
										438	1079	54
										447	1062	54.2
										439	1067	54.3
										447	1061	54.4
										439	1061	54.5
										438	1053	54.7
										421	1066	54.8
										411	1059	54.9
										413	1055	55
										402	1063	55.1
										415	1068	55.2
										429	1056	55.3
										434	1066	55.5
										432	1073	55.6
										430	1067	55.7
										438	1042	55.8
										445	1026	56
										453	1036	56.1
										453	1048	56.2
										447	1050	56.3
										449	1022	56.5
										437	1033	56.6
										453	1032	56.7
										452	1030	56.8
										460	1020	57
										469	1020	57.1
										466	1040	57.2
										473	1035	57.3
										471	1040	57.5
										488	1034	57.6
										494	1033	57.7
										487	1027	57.8
										483	1047	57.9
										479	1055	58
										477	1043	58.1
										472	1044	58.3
										472	1045	58.4
										465	1031	58.5
										452	1031	58.6
										455	1029	58.7
										456	1034	58.9
										461	1029	59
										458	1023	59.1
										461	1031	59.2
										430	1045	59.4
										436	1047	59.5
										437	1049	59.6
										428	1075	59.7
										426	1051	59.9
										430	1064	60
										435	1045	60.1
										442	1018	60.2
										427	1014	60.3
										440	1002	60.5
										444	1004	60.6
										434	1000	60.7
										452	983	60.8
										462	977	60.9
										457	982	61
										461	980	61.2
										472	975	61.3
										478	981	61.4
										479	977	61.5
										480	974	61.7
										489	978	61.8
										488	984	61.9
										470	987	62.1
										476	988	62.2
										477	956	62.3
										491	944	62.4
										485	957	62.5
										498	942	62.7
										493	969	62.8
										498	960	62.9
										490	967	63
										486	968	63.2
										493	981	63.3
										494	977	63.4
										498	973	63.5
										502	974	63.7
										508	951	63.8
										498	943	63.9
										520	923	64
										538	934	64.2
										509	951	64.3
										512	951	64.4
										517	958	64.5
										522	942	64.7
										523	940	64.8
										525	938	64.9
										521	944	65
										523	966	65.2
										534	977	65.3
										530	987	65.4
										512	987	65.5
										497	993	65.6
										495	992	65.8
										489	988	65.9
										507	989	66
										508	986	66.1
										520	985	66.2
										519	986	66.3
										541	980	66.5
										530	950	66.6
										544	955	66.7
										522	959	66.8
										530	960	67
										527	962	67.1
										530	967	67.2
										521	974	67.3
										524	982	67.4
										510	983	67.6
										510	985	67.7
										501	1002	67.8
										501	984	67.9
										504	988	68
										501	978	68.2
										508	955	68.3
										506	953	68.4
										492	958	68.5
										515	963	68.6
										503	977	68.8
										504	985	68.9
										500	983	69
										512	979	69.1
										494	996	69.3
										489	990	69.4
										482	971	69.5
										477	971	69.6
										491	970	69.8
										506	971	69.9
										510	962	70
										508	961	70
										508	961	70
										498	916	70.1
										495	857	70.2
										473	826	70.3
										477	805	70.3
										461	769	70.5
										460	740	70.6
										455	711	70.7
										467	689	70.8
										464	655	70.9
										472	632	71
										477	602	71.1
										472	581	71.2
										474	566	71.3
										478	543	71.4
										490	523	71.5
										488	501	71.6
										504	479	71.8
										492	471	71.9
										506	447	72
										502	417	72.1
										515	382	72.3
										515	351	72.4
										517	336	72.5
										542	327	72.6
										549	303	72.8
										560	291	72.9
										584	275	73
										581	266	73.2
										594	250	73.3
										611	252	73.5
										638	239	73.7
										644	223	73.8
										637	214	74
										629	201	74.2
										634	195	74.3
										635	176	74.5
										638	170	74.6
										639	174	74.8
										666	160	74.9
										677	164	75.1
										688	151	75.2
										663	149	75.4
										683	152	75.6
										688	155	75.7
										669	156	75.9
										665	152	76
										656	138	76.2
										661	130	76.3
										664	128	76.5
										688	121	76.7
										685	121	76.8
										701	112	77
										718	106	77.2
										735	106	77.3
										740	102	77.5
										742	103	77.7
										745	107	77.8
										731	99	78
										745	90	78.1
										749	82	78.3
										755	81	78.5
										735	86	78.6
										749	84	78.8
										738	87	79
										727	90	79.1
										712	95	79.3
										733	94	79.5
										744	99	79.6
										753	105	79.8
										757	103	79.9
										765	114	80.1
										754	120	80.3
										762	122	80.4
										749	122	80.6
										760	121	80.8
										770	117	80.9
										777	117	81.1
										772	129	81.2
										758	129	81.4
										770	124	81.6
										770	121	81.7
										767	122	81.9
										753	115	82.1
										759	112	82.2
										766	107	82.4
										749	113	82.5
										727	117	82.7
										707	119	82.8
										706	112	83
										686	127	83.2
										680	138	83.3
										670	133	83.5
										671	132	83.6
										682	129	83.8
										700	123	83.9
										708	117	84.1
										714	122	84.2
										717	127	84.4
										726	119	84.6
										732	118	84.7
										735	116	84.9
										734	115	85.1
										727	106	85.2
										734	103	85.4
										724	107	85.6
										735	106	85.7
										728	113	85.9
										725	107	86.1
										741	107	86.3
										750	106	86.4
										743	124	86.6
										758	114	86.7
										743	111	86.9
										743	109	87.1
										743	106	87.2
										744	109	87.4
										754	111	87.6
										767	113	87.7
										774	103	87.9
										787	93	88
										767	94	88.2
										769	88	88.3
										770	96	88.5
										772	93	88.7
										785	98	88.9
										791	93	89
										800	103	89.2
										785	100	89.4
										789	84	89.5
										797	87	89.7
										785	88	89.8
										786	98	90
										782	94	90.1
										787	85	90.3
										800	91	90.4
										798	98	90.6
										791	103	90.8
										794	113	90.9
										766	115	91.1
										745	121	91.2
										743	118	91.4
										749	113	91.5
										750	120	91.7
										754	121	91.9
										738	129	92
										753	112	92.2
										771	110	92.3
										763	107	92.5
										776	110	92.7
										780	108	92.8
										779	110	93
										777	107	93.1
										778	109	93.3
										770	116	93.4
										773	119	93.6
										774	121	93.7
										777	117	93.9
										769	114	94
										763	117	94.2
										761	113	94.3
										780	116	94.5
										766	121	94.7
										765	115	94.8
										755	117	94.9
										744	113	95.1
										741	120	95.3
										755	122	95.4
										758	121	95.6
										763	130	95.7
										782	136	95.9
										773	135	96.1
										761	139	96.2
										760	145	96.4
										753	145	96.5
										751	142	96.6
										768	139	96.8
										779	139	96.9
										780	143	97.1
										791	143	97.2
										808	133	97.4
										782	120	97.5
										775	126	97.7
										774	124	97.8
										755	127	98
										742	128	98.2
										738	125	98.3
										748	130	98.5
										769	126	98.6
										772	142	98.8
										787	140	98.9
										790	135	99.1
										785	150	99.2
										802	144	99.3
										795	135	99.4
										795	125	99.6
										817	123	99.7
										796	133	99.9
										780	134	100
										774	129	100.2
										781	134	100.3
										768	132	100.5
										757	122	100.6
										751	116	100.8
										745	119	100.9
										752	102	101.1
										732	105	101.2
										725	112	101.4
										719	111	101.5
										713	102	101.7
										707	96	101.9
										701	97	102
										709	95	102.2
										731	85	102.4
										732	92	102.6
										725	89	102.7
										736	89	102.9
										748	90	103
										748	85	103.2
										742	94	103.4
										743	98	103.5
										750	96	103.7
										751	102	103.8
										758	106	104
										763	93	104.2
										753	83	104.3
										767	72	104.5
										794	74	104.6
										793	81	104.8
										791	83	105
										787	93	105.1
										752	100	105.3
										762	106	105.4
										769	102	105.6
										758	98	105.8
										769	97	105.9
										756	110	106.1
										761	95	106.2
										758	96	106.4
										777	94	106.5
										775	104	106.7
										782	108	106.9
										771	120	107
										769	115	107.2
										751	104	107.4
										753	93	107.5
										745	85	107.7
										748	87	107.8
										761	80	108
										790	85	108.2
										773	85	108.4
										780	85	108.5
										760	82	108.7
										783	90	108.8
										767	94	109
										728	98	109.2
										752	109	109.3
										756	99	109.5
										760	101	109.7
										782	94	109.8
										759	88	110
										751	86	110.1
										738	85	110.3
										714	78	110.5
										705	83	110.6
										697	80	110.8
										704	87	111
										702	85	111.2
										713	91	111.3
										723	95	111.5
										743	96	111.7
										742	104	111.8
										750	110	112
										767	103	112.1
										758	105	112.3
										755	112	112.5
										772	110	112.7
										752	115	112.8
										754	111	113
										772	115	113.1
										760	119	113.3
										753	120	113.4
										755	113	113.6
										745	113	113.7
										730	119	113.9
										725	114	114
										698	113	114.2
										700	113	114.4
										697	119	114.6
										701	125	114.8
										707	127	114.9
										703	122	115.1
										709	133	115.2
										706	137	115.4
										695	136	115.6
										694	142	115.7
										709	134	115.8
										706	127	116
										711	126	116.2
										715	113	116.3
										708	120	116.5
										702	107	116.6
										689	97	116.8
										701	98	117
										684	109	117.2
										698	102	117.4
										685	94	117.6
										703	102	117.7
										701	105	117.9
										699	109	118
										699	105	118.2
										705	90	118.4
										720	80	118.5
										712	82	118.7
										718	76	118.8
										713	65	119
										699	74	119.2
										682	71	119.4
										690	68	119.5
										731	69	119.7
										721	71	119.9
										729	82	120.1
										769	83	120.2
										796	84	120.4
										802	83	120.5
										794	83	120.7
										780	81	120.9
										777	84	121.1
										788	91	121.2
										769	91	121.4
										765	89	121.5
										750	95	121.7
										747	102	121.9
										751	100	122
										760	95	122.2
										774	99	122.3
										786	93	122.5
										784	89	122.6
										770	97	122.8
										760	90	123
										760	96	123.1
										754	100	123.3
										748	101	123.5
										725	110	123.6
										716	109	123.8
										690	111	124
										691	110	124.1
										683	105	124.3
										711	100	124.4
										690	106	124.6
										710	107	124.8
										725	97	124.9
										730	82	125.1
										736	95	125.3
										720	98	125.4
										736	98	125.6
										742	97	125.7
										738	95	125.9
										743	88	126.1
										735	92	126.2
										715	88	126.4
										727	86	126.6
										707	88	126.7
										718	88	126.9
										720	81	127.1
										715	89	127.2
										722	93	127.4
										736	87	127.6
										754	80	127.7
										760	88	127.9
										767	89	128.1
										776	96	128.2
										783	91	128.4
										780	98	128.6
										787	94	128.7
										797	97	128.9
										806	94	129
										832	97	129.2
										828	97	129.4
										819	98	129.5
										804	104	129.6
										782	91	129.8
										780	94	130
										783	93	130.1
										797	101	130.3
										776	95	130.5
										794	89	130.6
										772	88	130.8
										781	85	130.9
										799	90	131.1
										783	86	131.2
										800	84	131.4
										786	90	131.5
										767	97	131.7
										782	88	131.8
										786	96	132
										799	101	132.1
										776	110	132.3
										782	111	132.4
										760	125	132.6
										747	131	132.8
										761	130	132.9
										763	136	133.1
										752	129	133.2
										756	127	133.3
										769	117	133.5
										757	129	133.6
										772	119	133.8
										793	122	133.9
										788	125	134.1
										789	114	134.2
										788	121	134.4
										796	122	134.5
										797	115	134.7
										802	125	134.8
										787	126	135
										791	123	135.1
										769	125	135.2
										784	126	135.4
										775	131	135.5
										776	123	135.7
										795	107	135.9
										797	124	136
										790	129	136.2
										777	133	136.3
										784	139	136.5
										787	148	136.6
										789	138	136.8
										791	152	136.9
										780	158	137
										792	154	137.2
										808	145	137.3
										808	141	137.5
										811	154	137.6
										819	159	137.7
										822	142	137.9
										810	146	138
										810	143	138.2
										800	149	138.3
										790	145	138.5
										798	141	138.6
										817	137	138.8
										843	144	138.9
										829	149	139
										813	159	139.2
										811	153	139.3
										792	153	139.4
										779	150	139.6
										798	143	139.8
										810	135	139.9
										819	136	140

## Sheet: Extended Data Figure 2
Fig. S2 Various polymers with different molecular weights (MWs) can cause bridging- or depletion-aggregation of Vc cells
	Extended Data Figure 2a				Extended Data Figure 2b				Extended Data Figure 2c				Extended Data Figure 2d
	PLL_70kDa (%wt)	CFU/mL	Aggregated		Dextran_70kDa (%wt)	CFU/mL	Aggregated		PSS_70kDa (%wt)	CFU/mL	Aggregated		PSS_1000kDa (%wt)	CFU/mL	Aggregated
	0	17500000	no		0	17500000	no		0	17500000	no		0	17500000	no
	0.001	17500000	yes		0,05	17500000	no		0.2	17500000	no		0.2	17500000	no
	0.002	17500000	yes		0,10	17500000	no		0.4	17500000	no		0.4	17500000	no
	0.004	17500000	yes		0,50	17500000	no		0.6	17500000	no		0.6	17500000	no
	0.005	17500000	yes		1	17500000	no		0.8	17500000	no		0.8	17500000	yes
	0.01	17500000	yes		2	17500000	yes		1	17500000	no		1	17500000	yes
	0.015	17500000	yes		5	17500000	yes
	0.02	17500000	yes						0	43700000	no		0	87500000	no
					0	87500000	no		0.2	43700000	no		0.2	87500000	no
	0	87500000	no		0,05	87500000	no		0.4	43700000	no		0.4	87500000	no
	0.001	87500000	yes		0,10	87500000	no		0.6	43700000	no		0.6	87500000	yes
	0.002	87500000	yes		0,50	87500000	no		0.8	43700000	yes		0.8	87500000	yes
	0.004	87500000	yes		1	87500000	yes		1	43700000	yes		1	87500000	yes
	0.005	87500000	yes		2	87500000	yes
	0.01	87500000	yes		5	87500000	yes		0	87500000	no		0	175000000	no
	0.015	87500000	yes						0.2	87500000	no		0.2	175000000	no
	0.02	87500000	yes		0	175000000	no		0.4	87500000	no		0.4	175000000	yes
					0,05	175000000	no		0.6	87500000	yes		0.6	175000000	yes
	0	175000000	no		0,10	175000000	no		0.8	87500000	yes		0.8	175000000	yes
	0.001	175000000	yes		0,50	175000000	yes		1	87500000	yes		1	175000000	yes
	0.002	175000000	yes		1	175000000	yes
	0.004	175000000	yes		2	175000000	yes		0	175000000	no		0	437000000	no
	0.005	175000000	yes		5	175000000	yes		0.2	175000000	no		0.2	437000000	yes
	0.01	175000000	yes						0.4	175000000	no		0.4	437000000	yes
	0.015	175000000	yes		0	875000000	no		0.6	175000000	yes		0.6	437000000	yes
	0.02	175000000	yes		0,05	875000000	yes		0.8	175000000	yes		0.8	437000000	yes
					0,10	875000000	yes		1	175000000	yes		1	437000000	yes
	0	875000000	no		0,50	875000000	yes
	0.001	875000000	no		1	875000000	yes		0	437000000	no		0	875000000	no
	0.002	875000000	yes		2	875000000	yes		0.2	437000000	no		0.2	875000000	yes
	0.004	875000000	yes		5	875000000	yes		0.4	437000000	no		0.4	875000000	yes
	0.005	875000000	yes						0.6	437000000	yes		0.6	875000000	yes
	0.01	875000000	yes		0	1750000000	no		0.8	437000000	yes		0.8	875000000	yes
	0.015	875000000	yes		0,05	1750000000	yes		1	437000000	yes		1	875000000	yes
	0.02	875000000	yes		0,10	1750000000	yes
					0,50	1750000000	yes		0	875000000	no		0	1750000000	no
	0	1750000000	no		1	1750000000	yes		0.2	875000000	no		0.2	1750000000	yes
	0.001	1750000000	no		2	1750000000	yes		0.4	875000000	yes		0.4	1750000000	yes
	0.002	1750000000	no		5	1750000000	yes		0.6	875000000	yes		0.6	1750000000	yes
	0.004	1750000000	yes						0.8	875000000	yes		0.8	1750000000	yes
	0.005	1750000000	yes		0	17500000000	no		1	875000000	yes		1	1750000000	yes
	0.01	1750000000	yes		0,05	17500000000	yes
	0.015	1750000000	yes		0,10	17500000000	yes		0	1750000000	no		0	8750000000	no
	0.02	1750000000	yes		0,50	17500000000	yes		0.2	1750000000	yes		0.2	8750000000	yes
					1	17500000000	yes		0.4	1750000000	yes		0.4	8750000000	yes
	0	8750000000	no		2	17500000000	yes		0.6	1750000000	yes		0.6	8750000000	yes
	0.001	8750000000	no		5	17500000000	yes		0.8	1750000000	yes		0.8	8750000000	yes
	0.002	8750000000	no						1	1750000000	yes		1	8750000000	yes
	0.004	8750000000	no
	0.005	8750000000	no						0	4370000000	no		0	17500000000	no
	0.01	8750000000	yes						0.2	4370000000	yes		0.2	17500000000	yes
	0.015	8750000000	yes						0.4	4370000000	yes		0.4	17500000000	yes
	0.02	8750000000	yes						0.6	4370000000	yes		0.6	17500000000	yes
									0.8	4370000000	yes		0.8	17500000000	yes
	0	14000000000	no						1	4370000000	yes		1	17500000000	yes
	0.001	14000000000	no
	0.002	14000000000	no						0	8750000000	no
	0.004	14000000000	no						0.2	8750000000	yes
	0.005	14000000000	no						0.4	8750000000	yes
	0.01	14000000000	no						0.6	8750000000	yes
	0.015	14000000000	no						0.8	8750000000	yes
	0.02	14000000000	no						1	8750000000	yes
	0	17500000000	no						0	17500000000	no
	0.001	17500000000	no						0.2	17500000000	yes
	0.002	17500000000	no						0.4	17500000000	yes
	0.004	17500000000	no						0.6	17500000000	yes
	0.005	17500000000	no						0.8	17500000000	yes
	0.01	17500000000	no						1	17500000000	yes
	0.015	17500000000	no
	0.02	17500000000	no

## Sheet: Extended Data Figure 3
Fig. S3 Spontaneous depletion-aggregation in VPS-producing culture is not caused by gravity
	Extended Data Figure 3
	z-position (µm)	Optiprep (%v/v)
	0	20
	50	25
	225	30
	700	35
	1550	45

## Sheet: Extended Data Figure 5
Fig. S5 Analysis of large-scale phase separation dynamics of ΔABC culture
	Extended Data Figure 5b								Extended Data Figure 5c
	Amplitude spectrum (4.0 hours)	Amplitude spectrum (9.5 hours)	Amplitude spectrum (12.5 hours)	Amplitude spectrum (13.0 hours)	Amplitude spectrum (13.5 hours)	Amplitude spectrum (22.5 hours)	Spatial frequency (µm^-1)		ξ (μm)	Time (hours)
	NaN	NaN	NaN	NaN	NaN	NaN	0		1.1	4
	0.348799	1.1122	1.41086	2.32492	3.17184	1.6987	0.00573921		3.17	9.5
	0.355176	0.406142	2.10714	3.90887	5.30925	2.53716	0.0114784		29.101	12.5
	0.358824	0.33441	2.51358	4.73828	6.0483	3.02035	0.0172176		39.286	13
	0.354975	0.295176	2.8629	5.24615	6.12386	3.13127	0.0229568		43.56	13.5
	0.343024	0.291877	2.96006	5.1337	5.31729	2.79112	0.0286961		49.783	22.5
	0.360294	0.276786	3.15449	4.34428	3.99856	2.36405	0.0344353
	0.344128	0.290704	2.97218	3.46291	2.9864	2.02385	0.0401745
	0.320272	0.291389	2.53141	2.57681	2.43559	1.60674	0.0459137
	0.321385	0.294427	2.28138	2.08279	2.0902	1.33073	0.0516529
	0.303922	0.292219	1.90185	1.77788	1.80453	1.16684	0.0573921
	0.291179	0.296984	1.61899	1.53547	1.5966	0.992177	0.0631313
	0.286552	0.288524	1.46626	1.36633	1.44061	0.874788	0.0688705
	0.282792	0.291707	1.27033	1.27096	1.28733	0.820057	0.0746097
	0.274617	0.280691	1.14219	1.14774	1.13914	0.710054	0.0803489
	0.26019	0.269848	1.001	1.0563	0.991008	0.642174	0.0860882
	0.252079	0.27849	0.890107	0.972098	0.951359	0.592508	0.0918274
	0.248977	0.285257	0.811898	0.8682	0.862519	0.526029	0.0975666
	0.246314	0.276369	0.755641	0.803611	0.811642	0.481449	0.103306
	0.235169	0.277813	0.679755	0.754233	0.739868	0.449854	0.109045
	0.224786	0.283497	0.646312	0.681955	0.667674	0.427498	0.114784
	0.213777	0.278771	0.610855	0.639645	0.645067	0.386092	0.120523
	0.217629	0.277953	0.564233	0.600249	0.585277	0.368678	0.126263
	0.21555	0.275731	0.535391	0.57725	0.546032	0.347934	0.132002
	0.210218	0.281943	0.48989	0.535705	0.505014	0.320692	0.137741
	0.206651	0.279356	0.465434	0.496217	0.487743	0.29846	0.14348
	0.203809	0.269391	0.443821	0.466049	0.455615	0.281521	0.149219
	0.197713	0.27505	0.41636	0.436522	0.431541	0.277263	0.154959
	0.196822	0.276279	0.401122	0.417602	0.413261	0.266114	0.160698
	0.197361	0.270618	0.384498	0.397426	0.408103	0.258473	0.166437
	0.188971	0.26754	0.366734	0.379662	0.377783	0.25041	0.172176
	0.184172	0.269076	0.346175	0.359922	0.362027	0.243468	0.177916
	0.179267	0.274318	0.329241	0.338471	0.331849	0.225227	0.183655
	0.179651	0.273535	0.320631	0.32454	0.32097	0.208743	0.189394
	0.176862	0.270203	0.306907	0.312279	0.312362	0.209341	0.195133
	0.170332	0.271118	0.291813	0.300215	0.294623	0.194657	0.200872
	0.172646	0.26992	0.281899	0.291263	0.288372	0.191263	0.206612
	0.17393	0.269631	0.271363	0.284949	0.277564	0.182641	0.212351
	0.1728	0.270467	0.260286	0.272406	0.26966	0.177181	0.21809
	0.170705	0.273463	0.242826	0.263331	0.259128	0.172974	0.223829
	0.163099	0.275574	0.238883	0.253416	0.253027	0.165621	0.229568
	0.164278	0.270659	0.231856	0.239745	0.236298	0.159473	0.235308
	0.162325	0.279518	0.222307	0.230461	0.230829	0.155515	0.241047
	0.16335	0.279766	0.216957	0.22491	0.228917	0.150261	0.246786
	0.157394	0.27526	0.207227	0.219038	0.223598	0.143686	0.252525
	0.154601	0.275623	0.200075	0.210071	0.216828	0.142324	0.258264
	0.150411	0.271857	0.194763	0.201685	0.204831	0.133916	0.264004
	0.15147	0.2786	0.191709	0.19677	0.200258	0.132751	0.269743
	0.150964	0.274609	0.186809	0.192665	0.193572	0.126691	0.275482
	0.14582	0.276036	0.183347	0.186336	0.187748	0.120091	0.281221
	0.145329	0.279438	0.176991	0.177509	0.180471	0.118162	0.286961
	0.143815	0.276647	0.173091	0.177124	0.174935	0.117598	0.2927
	0.138446	0.27034	0.166595	0.17378	0.171747	0.113003	0.298439
	0.138782	0.273402	0.161396	0.169174	0.167427	0.111625	0.304178
	0.138127	0.280879	0.156971	0.162999	0.162867	0.107721	0.309917
	0.137192	0.273153	0.153261	0.157133	0.158182	0.107273	0.315657
	0.132294	0.275958	0.151021	0.155686	0.154465	0.104104	0.321396
	0.130017	0.272895	0.147381	0.152278	0.152443	0.100241	0.327135
	0.129096	0.274616	0.143334	0.150367	0.147708	0.0978318	0.332874
	0.127327	0.272992	0.141138	0.145973	0.143984	0.0948405	0.338613
	0.125311	0.264886	0.134717	0.144163	0.142004	0.091753	0.344353
	0.124446	0.26839	0.135802	0.13699	0.13847	0.0909374	0.350092
	0.120979	0.261108	0.133918	0.133302	0.134911	0.0894673	0.355831
	0.118634	0.263274	0.130717	0.131001	0.13157	0.0870814	0.36157
	0.116547	0.258672	0.124752	0.130443	0.130388	0.0842583	0.367309
	0.115265	0.254907	0.12039	0.126897	0.125842	0.0844093	0.373049
	0.11256	0.24701	0.121644	0.123491	0.122092	0.0827918	0.378788
	0.112016	0.246238	0.118199	0.120889	0.119876	0.0796904	0.384527
	0.111704	0.242438	0.115638	0.116363	0.115829	0.0777357	0.390266
	0.106741	0.237543	0.115582	0.115078	0.116144	0.0750304	0.396006
	0.10665	0.236987	0.110644	0.11491	0.113964	0.0735555	0.401745
	0.103383	0.225732	0.107904	0.112322	0.113761	0.0727186	0.407484
	0.099088	0.220949	0.106569	0.107246	0.108399	0.0717296	0.413223
	0.0971384	0.223303	0.103627	0.104838	0.106699	0.070118	0.418962
	0.0976304	0.217022	0.102637	0.105544	0.10621	0.069304	0.424702
	0.0958827	0.209375	0.101513	0.103347	0.103294	0.0670976	0.430441
	0.093019	0.209643	0.0988231	0.100376	0.101282	0.0661935	0.43618
	0.0904955	0.206942	0.0987162	0.0998543	0.0984192	0.0650737	0.441919
	0.0896572	0.197714	0.0964768	0.0984812	0.096858	0.0630265	0.447658
	0.088374	0.195278	0.0946531	0.0977791	0.0976186	0.0630931	0.453398
	0.0850184	0.191128	0.0919175	0.0936286	0.0936769	0.0617043	0.459137
	0.0828053	0.189418	0.089045	0.093107	0.0931318	0.060637	0.464876
	0.0802996	0.186391	0.0884961	0.0911725	0.0904417	0.059402	0.470615
	0.0796289	0.183199	0.0870679	0.089608	0.0882902	0.0585545	0.476354
	0.0776926	0.179187	0.085978	0.0874095	0.0882967	0.056295	0.482094
	0.0763982	0.175598	0.0847321	0.086663	0.0871715	0.0550161	0.487833
	0.0739377	0.170221	0.0823854	0.08464	0.0856495	0.0552631	0.493572
	0.0718628	0.167757	0.0808622	0.0827786	0.084054	0.053721	0.499311
	0.0693392	0.163973	0.080327	0.0822729	0.0821961	0.0531284	0.505051
	0.0688767	0.160608	0.0798614	0.0805155	0.0805367	0.052935	0.51079
	0.0663567	0.157161	0.0780771	0.0788816	0.080535	0.0526145	0.516529
	0.0647939	0.153393	0.0772413	0.0783538	0.0794061	0.0507302	0.522268
	0.062982	0.149808	0.0757811	0.0779239	0.0772007	0.0501696	0.528007
	0.0618325	0.150514	0.0743102	0.0766541	0.076756	0.0495997	0.533747
	0.0598199	0.145381	0.0747712	0.0747536	0.0756341	0.0486419	0.539486
	0.0582421	0.143476	0.0733809	0.073777	0.07432	0.0474926	0.545225
	0.0566033	0.140294	0.0721121	0.0715779	0.0725101	0.0473685	0.550964
	0.0549156	0.136743	0.0711643	0.0708703	0.0708035	0.0455878	0.556703
	0.0538589	0.134152	0.0693486	0.0700736	0.0707829	0.0454157	0.562443
	0.0532089	0.130773	0.0686534	0.0697482	0.0694851	0.044791	0.568182

## Sheet: Extended Data Figure 7
Fig. S7 Simulations on polymer-mediated cell-cell interaction
	Figure S7a					Figure S7b			Figure S7c			Figure S7d			Figure S7e					Figure S7f
	VPS Surface coverage (%)	Npb ⅹ 10^4	N cells	Aggregated		RDF	r/σ		RDF	r/σ		RDF	r/σ		Normalized RDF; e = 18 kBT	Normalized RDF; e = 30 kBT	Normalized RDF; e = 50 kBT	r/σ		Normalized RDF; pure depletion	Normalized RDF; 25K polymer beads	Normalized RDF; 80K polymer beads	r/σ
	0	30	6	no		0	0.02		0	0.02		0	0.02		0	0	0	0.02		0	0	0	0.02
	0	50	6	no		0	0.04		0	0.04		0	0.04		0	0	0	0.04		0	0	0	0.04
	0	60	6	no		0	0.06		0	0.06		0	0.06		0	0	0	0.06		0	0	0	0.06
	0	70	6	no		0	0.08		0	0.08		0	0.08		0	0	0	0.08		0	0	0	0.08
	0	80	6	yes		0.04529	0.1		0	0.1		0	0.1		0	0	0	0.1		0.03515	0	0	0.1
	0	100	6	yes		0.35811	0.12		0	0.12		0	0.12		0	0	0	0.12		0.18141	0	0	0.12
	0	30	12	no		0.54411	0.14		0.00168	0.14		0	0.14		0	0	0	0.14		0.33819	0	0	0.14
	0	50	12	no		0.71488	0.16		0.00819	0.16		0	0.16		0	0	0	0.16		0.42195	0	0	0.16
	0	60	12	no		0.80843	0.18		0.01783	0.18		0.00105	0.18		0.000521181	0.00233	0.000701544	0.18		0.49326	0.00235	0.000701544	0.18
	0	70	12	yes		0.8916	0.2		0.02662	0.2		0.1389	0.2		0.02105	0.04543	0.09291	0.2		0.51997	0.17295	0.09291	0.2
	0	80	12	yes		0.90322	0.22		0.03473	0.22		0.31593	0.22		0.07293	0.10775	0.21131	0.22		0.55482	0.38349	0.21131	0.22
	0	100	12	yes		0.9538	0.24		0.05091	0.24		0.33107	0.24		0.08583	0.12732	0.22143	0.24		0.56891	0.39806	0.22143	0.24
	0	30	18	no		0.99759	0.26		0.0517	0.26		0.36271	0.26		0.10389	0.15249	0.2426	0.26		0.60483	0.41563	0.2426	0.26
	0	50	18	no		1.01356	0.28		0.0678	0.28		0.4025	0.28		0.12721	0.17507	0.26921	0.28		0.59828	0.45444	0.26921	0.28
	0	60	18	yes		1.02985	0.3		0.0893	0.3		0.45485	0.3		0.17735	0.21025	0.30423	0.3		0.60886	0.4681	0.30423	0.3
	0	70	18	yes		1.03244	0.32		0.1069	0.32		0.47899	0.32		0.232	0.22748	0.32037	0.32		0.63236	0.47692	0.32037	0.32
	0	80	18	yes		1.08008	0.34		0.12697	0.34		0.50145	0.34		0.28714	0.24126	0.3354	0.34		0.62977	0.49213	0.3354	0.34
	0	100	18	yes		1.07527	0.36		0.14745	0.36		0.52359	0.36		0.30934	0.26772	0.3502	0.36		0.62941	0.51006	0.3502	0.36
	0	30	27	no		1.0891	0.38		0.17364	0.38		0.5505	0.38		0.33922	0.29962	0.3682	0.38		0.63587	0.51933	0.3682	0.38
	0	50	27	yes		1.08605	0.4		0.19622	0.4		0.56066	0.4		0.37974	0.31645	0.375	0.4		0.64515	0.52871	0.375	0.4
	0	60	27	yes		1.10907	0.42		0.2221	0.42		0.5874	0.42		0.39769	0.33767	0.39288	0.42		0.65815	0.53615	0.39288	0.42
	0	70	27	yes		1.12871	0.44		0.2348	0.44		0.6004	0.44		0.42214	0.3632	0.40158	0.44		0.64525	0.55405	0.40158	0.44
	0	80	27	yes		1.11576	0.46		0.26323	0.46		0.63076	0.46		0.44534	0.37434	0.42189	0.46		0.65338	0.56788	0.42189	0.46
	0	100	27	yes		1.1158	0.48		0.28081	0.48		0.65652	0.48		0.45661	0.40326	0.43911	0.48		0.65636	0.57354	0.43911	0.48
	0	30	33	no		1.13976	0.5		0.30213	0.5		0.67525	0.5		0.48144	0.42007	0.45164	0.5		0.66728	0.58318	0.45164	0.5
	0	50	33	yes		1.15325	0.52		0.31507	0.52		0.70273	0.52		0.48856	0.44352	0.47002	0.52		0.6672	0.60407	0.47002	0.52
	0	60	33	yes		1.15321	0.54		0.33658	0.54		0.71394	0.54		0.49958	0.45923	0.47752	0.54		0.65475	0.61284	0.47752	0.54
	0	70	33	yes		1.15101	0.56		0.36155	0.56		0.74587	0.56		0.53104	0.47248	0.49888	0.56		0.67169	0.62072	0.49888	0.56
	0	80	33	yes		1.17117	0.58		0.3706	0.58		0.74948	0.58		0.5358	0.4933	0.50129	0.58		0.67599	0.6281	0.50129	0.58
	0	100	33	yes		1.18549	0.6		0.39113	0.6		0.78443	0.6		0.53534	0.50474	0.52466	0.6		0.6818	0.64124	0.52466	0.6
	0	30	45	no		1.20531	0.62		0.41403	0.62		0.80596	0.62		0.55267	0.51898	0.53906	0.62		0.67173	0.65675	0.53906	0.62
	0	50	45	yes		1.18401	0.64		0.43079	0.64		0.80693	0.64		0.57842	0.53303	0.53971	0.64		0.68627	0.66497	0.53971	0.64
	0	60	45	yes		1.20725	0.66		0.44522	0.66		0.82929	0.66		0.58002	0.54869	0.55467	0.66		0.69452	0.66574	0.55467	0.66
	0	70	45	yes		1.23131	0.68		0.457	0.68		0.84671	0.68		0.57933	0.55518	0.56632	0.68		0.69694	0.68165	0.56632	0.68
	0	80	45	yes		1.23799	0.7		0.48178	0.7		0.87464	0.7		0.59497	0.56325	0.585	0.7		0.69659	0.69968	0.585	0.7
	0	100	45	yes		1.23511	0.72		0.49525	0.72		0.87772	0.72		0.62052	0.58515	0.58706	0.72		0.70853	0.70856	0.58706	0.72
						1.25328	0.74		0.50767	0.74		0.90235	0.74		0.61558	0.58741	0.60353	0.74		0.71186	0.70438	0.60353	0.74
	25	30	6	no		1.27387	0.76		0.5245	0.76		0.92213	0.76		0.62041	0.60186	0.61676	0.76		0.72047	0.72412	0.61676	0.76
	25	50	6	no		1.27697	0.78		0.54641	0.78		0.93927	0.78		0.63699	0.61574	0.62823	0.78		0.72478	0.74431	0.62823	0.78
	25	60	6	no		1.28301	0.8		0.55489	0.8		0.96832	0.8		0.64856	0.62765	0.64766	0.8		0.7329	0.75338	0.64766	0.8
	25	70	6	no		1.29817	0.82		0.56877	0.82		0.97693	0.82		0.66262	0.63638	0.65342	0.82		0.74305	0.75746	0.65342	0.82
	25	80	6	no		1.3187	0.84		0.58554	0.84		1.00351	0.84		0.66013	0.65259	0.67119	0.84		0.74482	0.77264	0.67119	0.84
	25	100	6	yes		1.32264	0.86		0.59816	0.86		1.02309	0.86		0.67478	0.66818	0.68429	0.86		0.76157	0.79568	0.68429	0.86
	25	30	12	no		1.33495	0.88		0.61159	0.88		1.04846	0.88		0.68841	0.67917	0.70126	0.88		0.76284	0.80351	0.70126	0.88
	25	50	12	no		1.34352	0.9		0.62656	0.9		1.06309	0.9		0.69747	0.69361	0.71105	0.9		0.77447	0.81179	0.71105	0.9
	25	60	12	no		1.37506	0.92		0.63832	0.92		1.09039	0.92		0.70537	0.7078	0.72931	0.92		0.78588	0.82913	0.72931	0.92
	25	70	12	no		1.39422	0.94		0.65336	0.94		1.1147	0.94		0.71271	0.71804	0.74557	0.94		0.80242	0.85275	0.74557	0.94
	25	80	12	yes		1.41256	0.96		0.66751	0.96		1.14616	0.96		0.72779	0.73218	0.76661	0.96		0.80772	0.86625	0.76661	0.96
	25	100	12	yes		1.42822	0.98		0.6813	0.98		1.16762	0.98		0.74068	0.74307	0.78096	0.98		0.82379	0.87954	0.78096	0.98
	25	30	18	no		1.46259	1		0.69176	1		1.20026	1		0.74692	0.75983	0.80279	1		0.84599	0.89482	0.80279	1
	25	50	18	no		1.49287	1.02		0.70739	1.02		1.22912	1.02		0.75649	0.77016	0.82209	1.02		0.85375	0.91932	0.82209	1.02
	25	60	18	no		1.50702	1.04		0.71944	1.04		1.25842	1.04		0.77308	0.78178	0.84169	1.04		0.87544	0.9353	0.84169	1.04
	25	70	18	yes		1.54539	1.06		0.73314	1.06		1.28269	1.06		0.7838	0.79536	0.85792	1.06		0.90299	0.95167	0.85792	1.06
	25	80	18	yes		1.6003	1.08		0.73929	1.08		1.30455	1.08		0.7955	0.81576	0.87255	1.08		0.93657	0.95916	0.87255	1.08
	25	100	18	yes		1.65736	1.1		0.75801	1.1		1.32191	1.1		0.80886	0.82501	0.88416	1.1		0.96896	0.97818	0.88416	1.1
	25	30	27	no		1.68504	1.12		0.76826	1.12		1.34068	1.12		0.82603	0.83761	0.89672	1.12		0.98958	0.98602	0.89672	1.12
	25	50	27	no		1.68956	1.14		0.78112	1.14		1.36211	1.14		0.84099	0.86074	0.91105	1.14		1	0.99153	0.91105	1.14
	25	60	27	yes		1.68005	1.16		0.79323	1.16		1.36942	1.16		0.86033	0.87595	0.91594	1.16		0.99557	0.98948	0.91594	1.16
	25	70	27	yes		1.6638	1.18		0.80991	1.18		1.37789	1.18		0.87393	0.89453	0.9216	1.18		0.98666	0.99945	0.9216	1.18
	25	80	27	yes		1.62893	1.2		0.82196	1.2		1.39275	1.2		0.90319	0.90507	0.93154	1.2		0.97811	1	0.93154	1.2
	25	100	27	yes		1.6086	1.22		0.83097	1.22		1.40262	1.22		0.92022	0.91897	0.93814	1.22		0.96641	0.99513	0.93814	1.22
	25	30	33	no		1.59899	1.24		0.84737	1.24		1.40675	1.24		0.93035	0.92978	0.9409	1.24		0.96416	0.99662	0.9409	1.24
	25	50	33	yes		1.58128	1.26		0.86007	1.26		1.41641	1.26		0.95059	0.93386	0.94736	1.26		0.95043	0.99965	0.94736	1.26
	25	60	33	yes		1.55737	1.28		0.87739	1.28		1.42425	1.28		0.96766	0.94317	0.95261	1.28		0.94393	0.99795	0.95261	1.28
	25	70	33	yes		1.5342	1.3		0.8872	1.3		1.43993	1.3		0.99241	0.95049	0.96309	1.3		0.93744	0.99176	0.96309	1.3
	25	80	33	yes		1.52449	1.32		0.90389	1.32		1.44596	1.32		1	0.96162	0.96713	1.32		0.93042	0.9906	0.96713	1.32
	25	100	33	yes		1.5111	1.34		0.91735	1.34		1.44919	1.34		0.99736	0.96249	0.96929	1.34		0.92475	0.99081	0.96929	1.34
	25	30	45	no		1.48228	1.36		0.92597	1.36		1.45963	1.36		0.99983	0.96993	0.97627	1.36		0.91289	0.98689	0.97627	1.36
	25	50	45	yes		1.46906	1.38		0.93658	1.38		1.4696	1.38		0.99935	0.97906	0.98294	1.38		0.9134	0.98283	0.98294	1.38
	25	60	45	yes		1.46024	1.4		0.94447	1.4		1.46984	1.4		0.99515	0.98127	0.9831	1.4		0.90813	0.98307	0.9831	1.4
	25	70	45	yes		1.43717	1.42		0.95302	1.42		1.47227	1.42		0.98817	0.98502	0.98472	1.42		0.89799	0.98082	0.98472	1.42
	25	80	45	yes		1.43188	1.44		0.95641	1.44		1.48071	1.44		0.98211	0.98946	0.99037	1.44		0.89572	0.97662	0.99037	1.44
	25	100	45	yes		1.41143	1.46		0.96006	1.46		1.48893	1.46		0.97986	0.99578	0.99587	1.46		0.88918	0.97898	0.99587	1.46
						1.39749	1.48		0.96742	1.48		1.48957	1.48		0.97208	0.99528	0.9963	1.48		0.88949	0.97467	0.9963	1.48
	50	30	6	no		1.3891	1.5		0.96851	1.5		1.48508	1.5		0.96339	0.99426	0.9933	1.5		0.8816	0.97371	0.9933	1.5
	50	50	6	no		1.38234	1.52		0.97412	1.52		1.49299	1.52		0.95783	0.99941	0.99859	1.52		0.87667	0.97081	0.99859	1.52
	50	60	6	no		1.36637	1.54		0.97707	1.54		1.49511	1.54		0.95513	0.99895	1	1.54		0.87371	0.96615	1	1.54
	50	70	6	no		1.3515	1.56		0.97743	1.56		1.49349	1.56		0.95254	1	0.99892	1.56		0.87271	0.96474	0.99892	1.56
	50	80	6	no		1.3473	1.58		0.9817	1.58		1.49356	1.58		0.94343	0.99453	0.99897	1.58		0.86891	0.95922	0.99897	1.58
	50	100	6	yes		1.34052	1.6		0.98694	1.6		1.48741	1.6		0.93819	0.9968	0.99486	1.6		0.86441	0.95688	0.99486	1.6
	50	30	12	no		1.32283	1.62		0.98795	1.62		1.49349	1.62		0.93897	0.99442	0.99892	1.62		0.86221	0.95351	0.99892	1.62
	50	50	12	no		1.30865	1.64		0.98821	1.64		1.48871	1.64		0.93496	0.99007	0.99572	1.64		0.86186	0.94683	0.99572	1.64
	50	60	12	no		1.30417	1.66		0.99271	1.66		1.48761	1.66		0.92662	0.98853	0.99499	1.66		0.85933	0.94487	0.99499	1.66
	50	70	12	no		1.29328	1.68		0.99168	1.68		1.48124	1.68		0.92413	0.98748	0.99073	1.68		0.85528	0.94195	0.99073	1.68
	50	80	12	no		1.28129	1.7		0.99669	1.7		1.48459	1.7		0.92236	0.985	0.99296	1.7		0.85676	0.93614	0.99296	1.7
	50	100	12	yes		1.26407	1.72		0.99614	1.72		1.47933	1.72		0.91832	0.98131	0.98945	1.72		0.85221	0.93079	0.98945	1.72
	50	30	18	no		1.26453	1.74		0.9941	1.74		1.48186	1.74		0.91476	0.97999	0.99114	1.74		0.85265	0.92589	0.99114	1.74
	50	50	18	no		1.24739	1.76		0.99768	1.76		1.47468	1.76		0.91082	0.97779	0.98634	1.76		0.8484	0.92419	0.98634	1.76
	50	60	18	no		1.23749	1.78		0.99526	1.78		1.47948	1.78		0.90921	0.97741	0.98955	1.78		0.8489	0.91653	0.98955	1.78
	50	70	18	no		1.22619	1.8		0.99876	1.8		1.4735	1.8		0.90713	0.97196	0.98555	1.8		0.84762	0.91278	0.98555	1.8
	50	80	18	yes		1.21985	1.82		0.99317	1.82		1.47067	1.82		0.9034	0.97077	0.98366	1.82		0.84757	0.90506	0.98366	1.82
	50	100	18	yes		1.20865	1.84		0.99564	1.84		1.46987	1.84		0.9023	0.96831	0.98312	1.84		0.84461	0.90219	0.98312	1.84
	50	30	27	no		1.2026	1.86		0.99655	1.86		1.46721	1.86		0.8971	0.9671	0.98134	1.86		0.84719	0.89446	0.98134	1.86
	50	50	27	no		1.19373	1.88		0.99903	1.88		1.46001	1.88		0.89522	0.96011	0.97652	1.88		0.84825	0.88564	0.97652	1.88
	50	60	27	no		1.18929	1.9		0.99421	1.9		1.4543	1.9		0.89566	0.95578	0.97271	1.9		0.84708	0.87674	0.97271	1.9
	50	70	27	yes		1.18054	1.92		0.9956	1.92		1.45041	1.92		0.89228	0.95004	0.9701	1.92		0.84909	0.87196	0.9701	1.92
	50	80	27	yes		1.17048	1.94		0.99656	1.94		1.44548	1.94		0.88767	0.94756	0.96681	1.94		0.8455	0.86395	0.96681	1.94
	50	100	27	yes		1.15668	1.96		0.99452	1.96		1.43282	1.96		0.88849	0.93819	0.95834	1.96		0.84507	0.85386	0.95834	1.96
	50	30	33	no		1.14439	1.98		0.99415	1.98		1.41938	1.98		0.88529	0.9338	0.94935	1.98		0.84434	0.84604	0.94935	1.98
	50	50	33	no		1.13569	2		0.98914	2		1.41313	2		0.88436	0.92765	0.94517	2		0.84364	0.83881	0.94517	2
	50	60	33	yes		1.11941	2.02		0.99163	2.02		1.40258	2.02		0.8809	0.92025	0.93811	2.02		0.83928	0.82989	0.93811	2.02
	50	70	33	yes		1.10782	2.04		0.98905	2.04		1.39355	2.04		0.87664	0.9155	0.93208	2.04		0.83832	0.82065	0.93208	2.04
	50	80	33	yes		1.09273	2.06		0.98761	2.06		1.3815	2.06		0.88014	0.91178	0.92401	2.06		0.83595	0.81432	0.92401	2.06
	50	100	33	yes		1.07851	2.08		0.98532	2.08		1.37178	2.08		0.87557	0.90424	0.91751	2.08		0.82994	0.8043	0.91751	2.08
	50	30	45	no		1.05485	2.1		0.98508	2.1		1.35863	2.1		0.87236	0.89817	0.90872	2.1		0.82083	0.79691	0.90872	2.1
	50	50	45	yes		1.02682	2.12		0.98239	2.12		1.34887	2.12		0.87142	0.89538	0.90219	2.12		0.81297	0.78618	0.90219	2.12
	50	60	45	yes		1.00354	2.14		0.98574	2.14		1.33688	2.14		0.86817	0.88796	0.89417	2.14		0.80314	0.779	0.89417	2.14
	50	70	45	yes		0.98481	2.16		0.98159	2.16		1.32575	2.16		0.86475	0.88131	0.88672	2.16		0.79647	0.76949	0.88672	2.16
	50	80	45	yes		0.96523	2.18		0.9803	2.18		1.31401	2.18		0.86062	0.87504	0.87887	2.18		0.78879	0.76048	0.87887	2.18
	50	100	45	yes		0.95017	2.2		0.98252	2.2		1.3043	2.2		0.85547	0.869	0.87238	2.2		0.7837	0.75332	0.87238	2.2
						0.94096	2.22		0.97765	2.22		1.29338	2.22		0.84903	0.86457	0.86508	2.22		0.77964	0.74542	0.86508	2.22
	75	30	6	no		0.92709	2.24		0.97897	2.24		1.28001	2.24		0.84573	0.85617	0.85614	2.24		0.77783	0.73805	0.85614	2.24
	75	50	6	no		0.91311	2.26		0.97613	2.26		1.27403	2.26		0.83785	0.84832	0.85214	2.26		0.7727	0.73174	0.85214	2.26
	75	60	6	no		0.90276	2.28		0.97578	2.28		1.26115	2.28		0.83229	0.84381	0.84352	2.28		0.77051	0.72201	0.84352	2.28
	75	70	6	no		0.89336	2.3		0.9732	2.3		1.25092	2.3		0.82276	0.83761	0.83668	2.3		0.76611	0.7166	0.83668	2.3
	75	80	6	no		0.8796	2.32		0.97017	2.32		1.23944	2.32		0.81323	0.83066	0.829	2.32		0.76497	0.70851	0.829	2.32
	75	100	6	yes		0.87286	2.34		0.97041	2.34		1.22809	2.34		0.80356	0.82225	0.82141	2.34		0.76292	0.70097	0.82141	2.34
	75	30	12	no		0.86529	2.36		0.96569	2.36		1.21727	2.36		0.7961	0.81921	0.81417	2.36		0.75931	0.69353	0.81417	2.36
	75	50	12	no		0.85809	2.38		0.96549	2.38		1.20703	2.38		0.78647	0.8123	0.80732	2.38		0.75612	0.68579	0.80732	2.38
	75	60	12	no		0.8483	2.4		0.95993	2.4		1.19756	2.4		0.7806	0.8042	0.80099	2.4		0.75517	0.67969	0.80099	2.4
	75	70	12	no		0.84334	2.42		0.9613	2.42		1.18753	2.42		0.77573	0.79741	0.79428	2.42		0.75473	0.67274	0.79428	2.42
	75	80	12	no		0.83999	2.44		0.95889	2.44		1.1759	2.44		0.76906	0.79243	0.7865	2.44		0.75182	0.66605	0.7865	2.44
	75	100	12	yes		0.83063	2.46		0.95635	2.46		1.16893	2.46		0.76204	0.7833	0.78184	2.46		0.75071	0.66	0.78184	2.46
	75	30	18	no		0.82324	2.48		0.95741	2.48		1.15839	2.48		0.75799	0.77838	0.77478	2.48		0.74924	0.65296	0.77478	2.48
	75	50	18	no		0.81971	2.5		0.95718	2.5		1.149	2.5		0.75611	0.77047	0.76851	2.5		0.74979	0.64764	0.76851	2.5
	75	60	18	no		0.81391	2.52		0.95774	2.52		1.13966	2.52		0.7486	0.76324	0.76226	2.52		0.74811	0.64092	0.76226	2.52
	75	70	18	no		0.80564	2.54		0.95625	2.54		1.13093	2.54		0.74515	0.75945	0.75642	2.54		0.74826	0.63485	0.75642	2.54
	75	80	18	yes		0.79955	2.56		0.95707	2.56		1.12013	2.56		0.74145	0.75012	0.7492	2.56		0.74807	0.62849	0.7492	2.56
	75	100	18	yes		0.79797	2.58		0.95959	2.58		1.10813	2.58		0.73939	0.74328	0.74117	2.58		0.74761	0.62301	0.74117	2.58
	75	30	27	no		0.78915	2.6		0.95814	2.6		1.10002	2.6		0.73395	0.73665	0.73574	2.6		0.74825	0.61857	0.73574	2.6
	75	50	27	no		0.78189	2.62		0.95829	2.62		1.09312	2.62		0.72807	0.73185	0.73113	2.62		0.74866	0.61057	0.73113	2.62
	75	60	27	no		0.7806	2.64		0.961	2.64		1.08283	2.64		0.72557	0.72354	0.72425	2.64		0.74951	0.607	0.72425	2.64
	75	70	27	no		0.77356	2.66		0.96245	2.66		1.07235	2.66		0.723	0.71907	0.71724	2.66		0.74899	0.60091	0.71724	2.66
	75	80	27	yes		0.76771	2.68		0.95896	2.68		1.06162	2.68		0.71775	0.71336	0.71006	2.68		0.74935	0.59644	0.71006	2.68
	75	100	27	yes		0.76251	2.7		0.96073	2.7		1.05583	2.7		0.71285	0.70838	0.70619	2.7		0.7509	0.58967	0.70619	2.7
	75	30	33	no		0.76104	2.72		0.96204	2.72		1.0455	2.72		0.70982	0.7012	0.69928	2.72		0.75064	0.58524	0.69928	2.72
	75	50	33	no		0.75492	2.74		0.96357	2.74		1.03764	2.74		0.70608	0.69757	0.69402	2.74		0.75116	0.5791	0.69402	2.74
	75	60	33	no		0.75059	2.76		0.96147	2.76		1.02844	2.76		0.70274	0.69486	0.68787	2.76		0.75343	0.57398	0.68787	2.76
	75	70	33	yes		0.74837	2.78		0.96372	2.78		1.0222	2.78		0.69865	0.68784	0.6837	2.78		0.75435	0.56889	0.6837	2.78
	75	80	33	yes		0.74469	2.8		0.96288	2.8		1.01276	2.8		0.69372	0.68489	0.67738	2.8		0.75565	0.56388	0.67738	2.8
	75	100	33	yes		0.73862	2.82		0.96449	2.82		1.00429	2.82		0.69067	0.67887	0.67172	2.82		0.75574	0.55827	0.67172	2.82
	75	30	45	no		0.73825	2.84		0.96505	2.84		0.99426	2.84		0.68668	0.67536	0.66501	2.84		0.75777	0.55239	0.66501	2.84
	75	50	45	no		0.73484	2.86		0.96611	2.86		0.98629	2.86		0.68425	0.66975	0.65968	2.86		0.75767	0.54747	0.65968	2.86
	75	60	45	yes		0.73088	2.88		0.96585	2.88		0.97807	2.88		0.67885	0.66385	0.65418	2.88		0.75762	0.54283	0.65418	2.88
	75	70	45	yes		0.72691	2.9		0.96798	2.9		0.96794	2.9		0.67465	0.66105	0.6474	2.9		0.75602	0.53597	0.6474	2.9
	75	80	45	yes		0.72496	2.92		0.96783	2.92		0.95771	2.92		0.67301	0.65579	0.64056	2.92		0.75754	0.53014	0.64056	2.92
	75	100	45	yes		0.72032	2.94		0.9693	2.94		0.94998	2.94		0.66794	0.65027	0.6354	2.94		0.75658	0.5263	0.6354	2.94
						0.71578	2.96		0.96807	2.96		0.94187	2.96		0.66467	0.64718	0.62997	2.96		0.75562	0.52119	0.62997	2.96
	100	30	6	no		0.71476	2.98		0.9669	2.98		0.933	2.98		0.66132	0.6434	0.62403	2.98		0.75424	0.51668	0.62403	2.98
	100	50	6	no		0.71131	3		0.96951	3		0.92652	3		0.65778	0.63909	0.6197	3		0.75388	0.51041	0.6197	3
	100	60	6	no		0.71082	3.02		0.96774	3.02		0.91761	3.02		0.65437	0.63571	0.61374	3.02		0.75406	0.50676	0.61374	3.02
	100	70	6	no		0.70836	3.04		0.96661	3.04		0.91302	3.04		0.65088	0.63304	0.61068	3.04		0.75362	0.50383	0.61068	3.04
	100	80	6	no		0.70704	3.06		0.96613	3.06		0.9034	3.06		0.6465	0.62838	0.60424	3.06		0.75402	0.49785	0.60424	3.06
	100	100	6	no		0.70673	3.08		0.96728	3.08		0.89762	3.08		0.64351	0.62582	0.60037	3.08		0.75324	0.49353	0.60037	3.08
	100	30	12	no		0.70399	3.1		0.96388	3.1		0.89032	3.1		0.63952	0.62172	0.59549	3.1		0.75394	0.49045	0.59549	3.1
	100	50	12	no		0.6971	3.12		0.95334	3.12		0.87287	3.12		0.62509	0.6115	0.58382	3.12		0.7451	0.4798	0.58382	3.12
	100	60	12	no		0.68667	3.14		0.92675	3.14		0.84314	3.14		0.60109	0.59127	0.56393	3.14		0.72972	0.46251	0.56393	3.14
	100	70	12	no		0.67665	3.16		0.904	3.16		0.81177	3.16		0.57964	0.5711	0.54295	3.16		0.71597	0.44567	0.54295	3.16
	100	80	12	no		0.66389	3.18		0.88123	3.18		0.78465	3.18		0.55771	0.55244	0.52481	3.18		0.70122	0.429	0.52481	3.18
	100	100	12	no		0.65375	3.2		0.85875	3.2		0.76065	3.2		0.53646	0.53326	0.50876	3.2		0.68714	0.41338	0.50876	3.2
	100	30	18	no		0.64385	3.22		0.83702	3.22		0.73266	3.22		0.51667	0.51481	0.49004	3.22		0.67401	0.39855	0.49004	3.22
	100	50	18	no		0.63409	3.24		0.81586	3.24		0.70922	3.24		0.49694	0.49809	0.47436	3.24		0.66056	0.38301	0.47436	3.24
	100	60	18	no		0.62315	3.26		0.79902	3.26		0.68592	3.26		0.47841	0.47991	0.45878	3.26		0.64642	0.36833	0.45878	3.26
	100	70	18	no		0.6138	3.28		0.77726	3.28		0.66339	3.28		0.46105	0.46351	0.4437	3.28		0.63213	0.35466	0.4437	3.28
	100	80	18	no		0.6048	3.3		0.75923	3.3		0.64153	3.3		0.44352	0.44772	0.42908	3.3		0.61963	0.34065	0.42908	3.3
	100	100	18	no		0.59686	3.32		0.74115	3.32		0.61952	3.32		0.4274	0.43307	0.41436	3.32		0.6069	0.32707	0.41436	3.32
	100	30	27	no		0.58632	3.34		0.72245	3.34		0.59874	3.34		0.41188	0.41674	0.40047	3.34		0.59183	0.31509	0.40047	3.34
	100	50	27	no		0.57765	3.36		0.70425	3.36		0.57766	3.36		0.39539	0.40227	0.38636	3.36		0.58073	0.30302	0.38636	3.36
	100	60	27	no		0.56841	3.38		0.6865	3.38		0.55807	3.38		0.38107	0.38917	0.37326	3.38		0.56921	0.28956	0.37326	3.38
	100	70	27	no		0.56065	3.4		0.67024	3.4		0.53922	3.4		0.36715	0.37561	0.36065	3.4		0.55672	0.27916	0.36065	3.4
	100	80	27	no		0.5512	3.42		0.65291	3.42		0.52144	3.42		0.35298	0.36145	0.34877	3.42		0.544	0.26798	0.34877	3.42
	100	100	27	yes		0.54277	3.44		0.63799	3.44		0.50308	3.44		0.33937	0.34944	0.33648	3.44		0.53223	0.25717	0.33648	3.44
	100	30	33	no		0.53425	3.46		0.62127	3.46		0.48528	3.46		0.32617	0.33841	0.32458	3.46		0.5213	0.24627	0.32458	3.46
	100	50	33	no		0.5253	3.48		0.60735	3.48		0.46832	3.48		0.31427	0.32578	0.31323	3.48		0.50936	0.23678	0.31323	3.48
	100	60	33	no		0.51669	3.5		0.5912	3.5		0.45148	3.5		0.30211	0.315	0.30197	3.5		0.49781	0.22674	0.30197	3.5
	100	70	33	no		0.50918	3.52		0.57542	3.52		0.4346	3.52		0.29108	0.30427	0.29068	3.52		0.48701	0.21737	0.29068	3.52
	100	80	33	yes		0.50063	3.54		0.5606	3.54		0.41901	3.54		0.27923	0.29392	0.28026	3.54		0.47597	0.20822	0.28026	3.54
	100	100	33	yes		0.49237	3.56		0.54667	3.56		0.40343	3.56		0.26917	0.28386	0.26983	3.56		0.4644	0.19947	0.26983	3.56
	100	30	45	no		0.4847	3.58		0.53023	3.58		0.38907	3.58		0.25906	0.27359	0.26023	3.58		0.45495	0.19036	0.26023	3.58
	100	50	45	no		0.47615	3.6		0.51578	3.6		0.37382	3.6		0.24848	0.26417	0.25003	3.6		0.44305	0.18235	0.25003	3.6
	100	60	45	yes		0.46698	3.62		0.50064	3.62		0.35918	3.62		0.23938	0.25477	0.24024	3.62		0.43274	0.17432	0.24024	3.62
	100	70	45	yes		0.4604	3.64		0.48694	3.64		0.34591	3.64		0.22964	0.24641	0.23136	3.64		0.42244	0.1657	0.23136	3.64
	100	80	45	yes		0.45162	3.66		0.47204	3.66		0.33319	3.66		0.22099	0.23717	0.22286	3.66		0.41213	0.15892	0.22286	3.66
	100	100	45	yes		0.44212	3.68		0.4587	3.68		0.31999	3.68		0.21218	0.22906	0.21403	3.68		0.40083	0.15106	0.21403	3.68
						0.43497	3.7		0.44483	3.7		0.30771	3.7		0.20408	0.22077	0.20581	3.7		0.39072	0.14471	0.20581	3.7
						0.42736	3.72		0.4324	3.72		0.29527	3.72		0.19545	0.21288	0.19749	3.72		0.3808	0.13762	0.19749	3.72
						0.41894	3.74		0.4195	3.74		0.28387	3.74		0.18797	0.20512	0.18987	3.74		0.3704	0.13098	0.18987	3.74
						0.40999	3.76		0.40607	3.76		0.27267	3.76		0.18045	0.19714	0.18237	3.76		0.35883	0.12524	0.18237	3.76
						0.4014	3.78		0.39344	3.78		0.26048	3.78		0.17259	0.1895	0.17422	3.78		0.34892	0.11931	0.17422	3.78
						0.3931	3.8		0.38116	3.8		0.2496	3.8		0.16527	0.18176	0.16695	3.8		0.33881	0.11351	0.16695	3.8
						0.38563	3.82		0.3694	3.82		0.23902	3.82		0.15803	0.17535	0.15987	3.82		0.3279	0.10765	0.15987	3.82
						0.37504	3.84		0.35711	3.84		0.22837	3.84		0.1514	0.16749	0.15274	3.84		0.31797	0.10255	0.15274	3.84
						0.36618	3.86		0.34559	3.86		0.21878	3.86		0.14459	0.16087	0.14633	3.86		0.30744	0.09772	0.14633	3.86
						0.35739	3.88		0.33528	3.88		0.20885	3.88		0.13787	0.15429	0.13969	3.88		0.2978	0.09254	0.13969	3.88
						0.34852	3.9		0.32355	3.9		0.20023	3.9		0.13159	0.14761	0.13393	3.9		0.28747	0.08807	0.13393	3.9
						0.3388	3.92		0.31224	3.92		0.19111	3.92		0.12585	0.14061	0.12782	3.92		0.27781	0.08376	0.12782	3.92
						0.32991	3.94		0.30141	3.94		0.18274	3.94		0.11944	0.13422	0.12223	3.94		0.26859	0.07978	0.12223	3.94
						0.32121	3.96		0.29077	3.96		0.17426	3.96		0.11372	0.12836	0.11655	3.96		0.25829	0.07558	0.11655	3.96
						0.31261	3.98		0.27933	3.98		0.16633	3.98		0.1083	0.12181	0.11125	3.98		0.24872	0.07162	0.11125	3.98
						0.30243	4		0.26889	4		0.1586	4		0.10318	0.11628	0.10608	4		0.23907	0.0677	0.10608	4
						0.29404	4.02		0.2579	4.02		0.15068	4.02		0.09755	0.11043	0.10078	4.02		0.23014	0.06434	0.10078	4.02
						0.28507	4.04		0.24845	4.04		0.14308	4.04		0.0924	0.10529	0.0957	4.04		0.22031	0.06057	0.0957	4.04
						0.27765	4.06		0.2378	4.06		0.13613	4.06		0.0876	0.10001	0.09105	4.06		0.20989	0.05734	0.09105	4.06
						0.26755	4.08		0.22787	4.08		0.1287	4.08		0.08291	0.09496	0.08608	4.08		0.20129	0.05408	0.08608	4.08
						0.25872	4.1		0.21769	4.1		0.12212	4.1		0.07832	0.09009	0.08168	4.1		0.19201	0.05109	0.08168	4.1
						0.25192	4.12		0.20845	4.12		0.11537	4.12		0.07367	0.08556	0.07716	4.12		0.18231	0.04828	0.07716	4.12
						0.24225	4.14		0.19897	4.14		0.10884	4.14		0.06917	0.08068	0.0728	4.14		0.1733	0.04525	0.0728	4.14
						0.23325	4.16		0.18881	4.16		0.10298	4.16		0.06508	0.07621	0.06888	4.16		0.16446	0.04236	0.06888	4.16
						0.22456	4.18		0.18023	4.18		0.09607	4.18		0.06072	0.07173	0.06426	4.18		0.15547	0.03981	0.06426	4.18
						0.21661	4.2		0.1708	4.2		0.09005	4.2		0.05657	0.06772	0.06023	4.2		0.14675	0.03711	0.06023	4.2
						0.20779	4.22		0.16179	4.22		0.08434	4.22		0.05254	0.06334	0.05641	4.22		0.13827	0.03458	0.05641	4.22
						0.19855	4.24		0.15248	4.24		0.07838	4.24		0.04848	0.05938	0.05242	4.24		0.12958	0.03211	0.05242	4.24
						0.18997	4.26		0.14358	4.26		0.07264	4.26		0.04466	0.05573	0.04858	4.26		0.12116	0.02976	0.04858	4.26
						0.18133	4.28		0.13507	4.28		0.067	4.28		0.04078	0.05193	0.04481	4.28		0.1133	0.0275	0.04481	4.28
						0.17316	4.3		0.12653	4.3		0.06176	4.3		0.03672	0.04804	0.04131	4.3		0.10445	0.02528	0.04131	4.3
						0.16355	4.32		0.11776	4.32		0.05636	4.32		0.03329	0.04474	0.0377	4.32		0.09651	0.02302	0.0377	4.32
						0.15528	4.34		0.10946	4.34		0.05138	4.34		0.02977	0.04132	0.03437	4.34		0.08879	0.02097	0.03437	4.34
						0.14723	4.36		0.10101	4.36		0.0468	4.36		0.02636	0.03788	0.0313	4.36		0.08075	0.01895	0.0313	4.36
						0.13813	4.38		0.09285	4.38		0.0419	4.38		0.02287	0.03461	0.02803	4.38		0.07282	0.01693	0.02803	4.38
						0.12991	4.4		0.08511	4.4		0.03766	4.4		0.01968	0.03134	0.02519	4.4		0.06568	0.01507	0.02519	4.4
						0.12232	4.42		0.07836	4.42		0.03432	4.42		0.01712	0.02883	0.02296	4.42		0.05935	0.01364	0.02296	4.42
						0.1162	4.44		0.07255	4.44		0.03083	4.44		0.01498	0.02658	0.02062	4.44		0.05416	0.01225	0.02062	4.44
						0.10924	4.46		0.06734	4.46		0.02832	4.46		0.01317	0.02452	0.01894	4.46		0.04928	0.01105	0.01894	4.46
						0.10311	4.48		0.06236	4.48		0.02583	4.48		0.01145	0.02253	0.01728	4.48		0.0452	0.01004	0.01728	4.48
						0.09759	4.5		0.05777	4.5		0.02354	4.5		0.01003	0.02085	0.01574	4.5		0.04124	0.00915	0.01574	4.5
						0.0923	4.52		0.05352	4.52		0.02162	4.52		0.00889	0.01927	0.01446	4.52		0.03761	0.00839	0.01446	4.52
						0.08662	4.54		0.04966	4.54		0.01968	4.54		0.00773	0.01767	0.01316	4.54		0.03441	0.00756	0.01316	4.54
						0.08145	4.56		0.04621	4.56		0.01803	4.56		0.0067	0.01623	0.01206	4.56		0.03132	0.00696	0.01206	4.56
						0.07704	4.58		0.04288	4.58		0.01661	4.58		0.00587	0.01494	0.01111	4.58		0.02841	0.0063	0.01111	4.58
						0.07227	4.6		0.03949	4.6		0.01521	4.6		0.00516	0.01376	0.01017	4.6		0.02619	0.00578	0.01017	4.6
						0.06758	4.62		0.03678	4.62		0.01374	4.62		0.00443	0.01263	0.00919	4.62		0.02363	0.0053	0.00919	4.62
						0.06352	4.64		0.03435	4.64		0.01275	4.64		0.00388	0.01147	0.00853	4.64		0.02153	0.00479	0.00853	4.64
						0.05919	4.66		0.03159	4.66		0.01176	4.66		0.0033	0.0105	0.00786	4.66		0.01967	0.00439	0.00786	4.66
						0.05541	4.68		0.02919	4.68		0.01071	4.68		0.00284	0.00967	0.00716	4.68		0.01784	0.00399	0.00716	4.68
						0.05171	4.7		0.02709	4.7		0.00964	4.7		0.00247	0.00872	0.00645	4.7		0.01631	0.00365	0.00645	4.7
						0.04793	4.72		0.02503	4.72		0.00899	4.72		0.00208	0.00784	0.00602	4.72		0.01475	0.00337	0.00602	4.72
						0.04488	4.74		0.02314	4.74		0.00806	4.74		0.00178	0.00726	0.00539	4.74		0.01349	0.00299	0.00539	4.74
						0.0415	4.76		0.02115	4.76		0.00745	4.76		0.00157	0.00659	0.00498	4.76		0.0122	0.00273	0.00498	4.76
						0.03847	4.78		0.01931	4.78		0.00656	4.78		0.00133	0.00587	0.00439	4.78		0.01105	0.00246	0.00439	4.78
						0.03547	4.8		0.01784	4.8		0.00603	4.8		0.00114	0.00539	0.00403	4.8		0.01001	0.00223	0.00403	4.8
						0.03284	4.82		0.01637	4.82		0.00543	4.82		0.000943661	0.00491	0.00363	4.82		0.00902	0.00204	0.00363	4.82
						0.03011	4.84		0.01492	4.84		0.00478	4.84		0.0008537	0.0044	0.0032	4.84		0.00821	0.00186	0.0032	4.84
						0.02761	4.86		0.01348	4.86		0.00434	4.86		0.000687367	0.00401	0.0029	4.86		0.00745	0.00172	0.0029	4.86
						0.02521	4.88		0.01227	4.88		0.00387	4.88		0.000573336	0.00361	0.00259	4.88		0.0067	0.00152	0.00259	4.88
						0.0231	4.9		0.01107	4.9		0.00362	4.9		0.000475719	0.0033	0.00242	4.9		0.00604	0.00142	0.00242	4.9
						0.02115	4.92		0.00997	4.92		0.0031	4.92		0.000407815	0.00295	0.00207	4.92		0.00548	0.00126	0.00207	4.92
						0.01912	4.94		0.00912	4.94		0.00276	4.94		0.000319727	0.00269	0.00185	4.94		0.00485	0.00115	0.00185	4.94
						0.01713	4.96		0.00813	4.96		0.00255	4.96		0.0002582	0.00235	0.00171	4.96		0.00427	0.00101	0.00171	4.96
						0.01554	4.98		0.00738	4.98		0.00223	4.98		0.000210756	0.00207	0.00149	4.98		0.00379	0.00089208	0.00149	4.98
						0.01417	5		0.00651	5		0.00183	5		0.000167061	0.0018	0.00122	5		0.00337	0.000791583	0.00122	5

## Sheet: Extended Data Figure 13
Fig. S13 Simulated dynamics of biofilms containing producer (P) and non-producer (nP) or cheater (C) cells
	Extended Data Figure 13a							Extended Data Figure 13b
	% of cells (P w/nP)	% of cells (nP)	Time (hours)	% of cells (P w/C)	% of cells (C)	Time (hours)		Mean nP cells in steady state	s.d	Mean C cells in steady state	s.d	Wash out rate
	13.17	10.07	0	13.17	9.95	0		9562.13	22.68	9560.09	17.08	0
	14.03	10.92	0.07	14.25	10.63	0.07		8791.29	40.71	8812.96	38.22	0.1
	14.92	11.71	0.13	15.16	11.42	0.15		7378.9	86.64	7848.88	43.42	0.2
	15.7	12.57	0.19	16.11	12.3	0.22		5215.5	120.29	6566.39	77.58	0.3
	16.61	13.18	0.26	16.87	13.16	0.29		3152.4	60.79	5131.49	133.82	0.4
	17.52	13.91	0.32	17.78	13.84	0.35		2138.28	57.01	3873.91	71.7	0.5
	18.3	14.71	0.38	18.61	14.58	0.42		1528.72	47.54	3032.46	68.61	0.6
	19.3	15.41	0.44	19.59	15.29	0.48		1177.37	43.67	2367.09	54.15	0.7
	20.17	16.15	0.51	20.34	16.13	0.55		939.97	37.44	1893.05	63	0.8
	20.82	17.12	0.58	21.27	16.81	0.6		742.05	36.03	1511.67	49.82	0.9
	21.62	17.86	0.64	22.07	17.67	0.66		615.31	33.93	1210.37	47.88	1
	22.45	18.59	0.7	22.78	18.54	0.72		494.82	26.7	978.35	43.63	1.1
	23.28	19.21	0.77	23.61	19.17	0.78		396.71	25.57	785.1	53.33	1.2
	24.03	19.97	0.83	24.36	20.16	0.85		316.31	23.8	606.44	29.81	1.3
	24.75	20.73	0.88	25.16	20.87	0.9		246.3	22.31	468.99	27.86	1.4
	25.39	21.5	0.94	25.96	21.74	0.97		184.49	19.74	350.52	27.82	1.5
	26.32	22.18	1.01	26.73	22.38	1.03		135.99	12.76	233.52	26.92	1.6
	27.08	23.02	1.07	27.45	23.15	1.09		95.38	14.51	163.6	16.62	1.7
	27.87	23.84	1.13	28.1	23.89	1.15		64.01	13.75	99.79	15.15	1.8
	28.6	24.74	1.19	28.83	24.71	1.2		26.58	8.6	46.34	8.19	1.9
	29.28	25.42	1.25	29.52	25.4	1.26		8	3.75	14.82	6.02	2
	29.75	26.11	1.31	30.15	26.19	1.32
	30.37	26.92	1.37	30.9	26.93	1.39
	30.99	27.65	1.44	31.48	27.71	1.45
	31.62	28.35	1.5	32.08	28.49	1.52
	32.27	29.12	1.57	32.71	29.18	1.58
	32.84	29.88	1.64	33.35	29.82	1.64
	33.46	30.53	1.69	33.87	30.58	1.7
	34.08	31.25	1.76	34.52	31.21	1.76
	34.58	32	1.82	34.99	31.92	1.82
	35.07	32.78	1.89	35.55	32.72	1.89
	35.57	33.45	1.95	36.06	33.5	1.96
	36.1	34.01	2.02	36.33	34.3	2.03
	36.56	34.77	2.09	36.86	35.14	2.09
	37.09	35.31	2.16	37.44	35.9	2.16
	37.66	35.81	2.23	37.67	36.6	2.23
	38.15	36.43	2.31	37.91	37.47	2.3
	38.57	37.15	2.37	38.47	38.28	2.38
	38.98	37.79	2.44	38.84	39.01	2.45
	39.28	38.34	2.5	39	39.7	2.52
	39.48	39.02	2.57	39.34	40.43	2.59
	39.83	39.75	2.64	39.63	41.17	2.67
	40.17	40.52	2.71	39.79	41.83	2.75
	40.56	41.15	2.78	40.07	42.41	2.82
	40.84	41.68	2.85	40.31	42.98	2.91
	41.22	42.26	2.92	40.62	43.54	2.99
	41.56	42.76	3	40.67	44.33	3.07
	41.76	43.39	3.08	40.71	44.89	3.15
	42.03	43.88	3.16	40.7	45.52	3.22
	42.14	44.7	3.24	40.69	46.23	3.31
	42.13	45.13	3.32	40.85	47.02	3.39
	42.21	45.65	3.42	40.83	47.77	3.49
	42.11	46.33	3.5	40.82	48.36	3.58
	42.11	46.9	3.59	40.95	49.06	3.67
	41.96	47.5	3.68	40.75	49.61	3.75
	41.89	48.06	3.78	40.66	50.15	3.87
	41.77	48.74	3.87	40.42	50.76	3.96
	41.7	49.26	3.97	40.41	51.39	4.05
	41.46	49.94	4.06	40.22	51.9	4.15
	41.42	50.55	4.16	40.12	52.37	4.25
	41.21	51.09	4.26	39.77	52.93	4.34
	40.97	51.71	4.36	39.47	53.42	4.45
	40.6	52.33	4.46	39.16	53.95	4.56
	40.52	52.91	4.56	38.95	54.47	4.67
	40.27	53.44	4.68	38.65	55.07	4.78
	39.98	54.09	4.78	38.36	55.61	4.89
	39.59	54.8	4.89	38.14	56.14	4.99
	39.17	55.34	5	37.72	56.57	5.11
	38.89	55.83	5.12	37.37	56.99	5.22
	38.43	56.24	5.23	37.07	57.64	5.35
	38.19	56.76	5.35	36.67	57.99	5.47
	37.78	57.24	5.46	36.43	58.46	5.58
	37.34	57.67	5.57	36.04	58.92	5.69
	36.99	58.06	5.69	35.69	59.36	5.81
	36.63	58.73	5.81	35.43	59.74	5.93
	36.18	59.19	5.94	35.18	60.05	6.04
	35.93	59.67	6.05	34.78	60.38	6.16
	35.6	60.19	6.18	34.43	60.65	6.28
	35.13	60.52	6.31	33.96	61.2	6.41
	34.91	60.93	6.43	33.62	61.65	6.54
	34.4	61.47	6.56	33.22	62.02	6.65
	33.85	61.98	6.67	32.98	62.31	6.77
	33.39	62.25	6.81	32.64	62.74	6.9
	32.89	62.78	6.92	32.22	63.19	7.02
	32.53	63.05	7.03	31.81	63.66	7.14
	32.16	63.5	7.14	31.33	64.21	7.26
	31.81	63.86	7.27	30.85	64.71	7.38
	31.51	64.36	7.39	30.53	65.03	7.49
	31.08	64.73	7.5	30.23	65.25	7.62
	30.72	65	7.63	29.87	65.61	7.75
	30.3	65.42	7.75	29.43	66.11	7.87
	29.9	65.81	7.86	29.08	66.38	8.01
	29.5	66.22	7.98	28.69	66.88	8.13
	29.17	66.4	8.1	28.34	67.17	8.25
	28.82	66.79	8.22	27.98	67.55	8.38
	28.42	67.11	8.35	27.62	67.95	8.51
	28.03	67.19	8.49	27.23	68.16	8.63
	27.81	67.58	8.62	26.88	68.42	8.77
	27.46	67.68	8.74	26.66	68.74	8.89
	27.09	68.23	8.88	26.3	69.1	9.03
	26.77	68.56	8.99	26.1	69.3	9.14
	26.5	69.01	9.13	25.76	69.73	9.27
	26.23	69.26	9.25	25.44	70.1	9.38
	25.87	69.71	9.38	25.14	70.31	9.5
	25.62	69.93	9.51	24.98	70.57	9.63
	25.36	70.49	9.64	24.59	70.96	9.75
	24.97	70.79	9.76	24.27	71.29	9.88
	24.69	71.06	9.88	23.99	71.58	10
	24.38	71.19	10	23.67	71.96	10.13
	24.07	71.39	10.11	23.4	72.06	10.27
	23.67	71.52	10.23	23.12	72.44	10.39
	23.39	71.77	10.37	22.73	72.88	10.51
	23.11	72.15	10.48	22.32	73.21	10.62
	22.81	72.5	10.6	21.91	73.58	10.74
	22.54	72.93	10.74	21.84	73.79	10.88
	22.11	73.34	10.87	21.57	74.08	11.01
	21.76	73.62	11	21.39	74.72	11.13
	21.62	73.87	11.13	21.16	74.72	11.25
	21.38	74.04	11.25	20.89	75.05	11.39
	21.09	74.32	11.39	20.56	75.1	11.52
	20.87	74.54	11.52	20.25	75.52	11.66
	20.65	74.93	11.66	20.1	75.73	11.8
	20.33	75.35	11.78	19.79	75.76	11.92
	19.97	75.65	11.91	19.6	76.19	12.05
	19.71	75.85	12.03	19.29	76.73	12.18
	19.49	76.32	12.18	19.05	77.06	12.33
	19.23	76.49	12.32	18.76	77.41	12.48
	19.05	76.65	12.46	18.56	77.51	12.61
	18.8	76.87	12.58	18.4	77.73	12.75
	18.57	77.31	12.72	18.21	77.78	12.88
	18.31	77.62	12.85	17.89	78.01	13.02
	18.06	77.71	12.98	17.7	78.1	13.15
	17.79	77.97	13.13	17.52	78.19	13.28
	17.56	78.01	13.24	17.28	78.53	13.41
	17.39	78.25	13.38	17.11	78.82	13.54
	17.22	78.59	13.51	16.88	79.04	13.69
	17.04	78.72	13.65	16.76	79.18	13.83
	16.8	79.01	13.78	16.45	79.27	13.97
	16.49	79.51	13.9	16.25	79.4	14.12
	16.29	79.81	14.04	15.91	79.65	14.25
	16.09	79.89	14.2	15.66	79.87	14.4
	15.79	80.08	14.34	15.63	80.14	14.53
	15.5	80.25	14.47	15.43	80.41	14.67
	15.36	80.44	14.6	15.27	80.63	14.79
	15.19	80.71	14.74	15.08	80.7	14.93
	15	80.83	14.89	14.85	80.8	15.07
	14.81	80.64	15.04	14.67	81.06	15.2
	14.58	80.88	15.18	14.53	81.24	15.34
	14.33	81.09	15.31	14.4	81.44	15.48
	14.14	81.18	15.44	14.08	81.65	15.61
	13.99	81.43	15.59	13.88	81.79	15.76
	13.87	81.74	15.74	13.74	81.97	15.88
	13.56	82.03	15.87	13.56	82.12	16
	13.37	82.23	15.99	13.31	82.3	16.15
	13.28	82.23	16.12	13.11	82.34	16.28
	13.06	82.44	16.23	12.98	82.37	16.41
	12.92	82.65	16.36	12.83	82.63	16.54
	12.7	82.79	16.48	12.52	82.6	16.66
	12.57	82.97	16.61	12.33	82.93	16.81
	12.35	83.03	16.75	12.2	83.16	16.94
	12.27	83.12	16.87	12.06	83.36	17.08
	12.18	83.34	17.02	11.79	83.71	17.21
	12.04	83.49	17.14	11.71	83.77	17.36
	11.91	83.68	17.28	11.63	83.99	17.52
	11.66	83.86	17.42	11.46	84.21	17.66
	11.49	84.15	17.58	11.37	84.44	17.81
	11.26	84.47	17.74	11.21	84.66	17.96
	11.19	84.52	17.88	11.08	84.83	18.1
	11	84.66	18.02	10.86	84.86	18.23
	10.98	84.71	18.16	10.65	85.18	18.39
	10.9	84.91	18.3	10.47	85.25	18.53
	10.77	84.98	18.44	10.33	85.4	18.67
	10.7	84.98	18.57	10.21	85.46	18.78
	10.54	85.18	18.71	10.06	85.49	18.95
	10.41	85.61	18.86	9.86	85.75	19.08
	10.26	85.69	19.02	9.83	85.8	19.28
	10.01	85.71	19.16	9.75	85.91	19.42
	9.75	86	19.29	9.6	85.85	19.56
	9.63	85.96	19.44	9.41	86.1	19.7
	9.54	86.14	19.59	9.21	86.38	19.83
	9.36	86.37	19.74	9.06	86.51	19.98
	9.36	86.41	19.89	8.97	86.55	20.12
	9.15	86.44	20.02	8.86	86.78	20.29
	9.01	86.66	20.15	8.7	87.06	20.44
	8.92	86.69	20.29	8.6	87.2	20.59
	8.85	87.02	20.43	8.51	87.18	20.72
	8.69	87.28	20.57	8.4	87.28	20.87
	8.6	87.65	20.72	8.3	87.51	21.02
	8.4	87.65	20.88	8.08	87.64	21.15
	8.26	87.77	21.03	7.98	88.06	21.3
	8.11	87.79	21.16	7.96	88.23	21.45
	8	87.8	21.31	7.83	88.04	21.6
	7.84	87.85	21.45	7.72	88.04	21.74
	7.71	88.02	21.59	7.65	87.85	21.87
	7.64	88.05	21.76	7.56	88.04	22.02
	7.55	88.21	21.92	7.48	88.24	22.16
	7.44	88.54	22.06	7.37	88.31	22.3
	7.38	88.55	22.21	7.23	88.34	22.45
	7.29	88.65	22.36	7.11	88.26	22.59
	7.19	88.58	22.49	7.06	88.28	22.72
	7.07	88.56	22.65	6.96	88.39	22.85
	6.96	88.62	22.79	6.85	88.68	22.96
	6.8	88.76	22.94	6.8	88.92	23.11
	6.7	88.94	23.08	6.67	89.08	23.26
	6.59	88.93	23.22	6.55	89.36	23.39
	6.49	89.02	23.34	6.43	89.54	23.53
	6.42	89.24	23.47	6.36	89.25	23.68
	6.38	89.17	23.6	6.26	89.35	23.81
	6.32	89.2	23.74	6.13	89.51	23.95
	6.22	89.21	23.88	6.09	89.44	24.11
	6.17	89.24	24.04	6.06	89.47	24.24
	6.18	89.33	24.18	5.92	89.6	24.38
	6.07	89.44	24.33	5.83	89.65	24.52
	5.95	89.56	24.47	5.74	89.68	24.67
	5.81	89.65	24.63	5.67	89.66	24.8
	5.7	89.82	24.76	5.61	89.9	24.95
	5.63	89.93	24.89	5.6	89.98	25.11
	5.65	89.96	25.03	5.5	90.11	25.25
	5.57	89.97	25.19	5.48	90.21	25.39
	5.46	90.08	25.33	5.42	90.44	25.55
	5.46	90.33	25.49	5.46	90.36	25.71
	5.24	90.68	25.65	5.38	90.57	25.86
	5.2	90.92	25.8	5.29	90.67	26
	5.16	90.73	25.95	5.25	90.91	26.13
	5.14	90.72	26.11	5.24	90.86	26.28
	5.09	90.5	26.24	5.16	90.79	26.42
	5.04	90.62	26.39	5.14	90.7	26.58
	4.96	90.59	26.54	5.07	90.83	26.71
	4.87	90.79	26.69	5	91.1	26.84
	4.84	90.84	26.85	4.93	91.1	27
	4.77	90.92	26.97	4.9	91.3	27.13
	4.71	91.1	27.14	4.82	91.26	27.29
	4.6	91.07	27.28	4.7	91.39	27.44
	4.52	91.11	27.43	4.67	91.41	27.6
	4.36	91.18	27.57	4.58	91.48	27.74
	4.31	91.38	27.71	4.49	91.5	27.89
	4.26	91.61	27.85	4.43	91.49	28.04
	4.17	91.67	28.01	4.44	91.61	28.2
	4.07	91.65	28.15	4.37	91.58	28.36
	3.99	91.8	28.31	4.26	91.74	28.5
	3.9	91.9	28.46	4.18	91.69	28.64
	3.84	91.96	28.62	4.08	91.69	28.77
	3.8	91.85	28.76	4.02	91.84	28.93
	3.78	91.74	28.91	3.99	91.75	29.07
	3.69	91.79	29.05	3.94	91.86	29.21
	3.65	91.88	29.2	3.89	91.67	29.37
	3.67	91.88	29.33	3.85	91.62	29.49
	3.59	91.83	29.48	3.8	91.64	29.62
	3.56	92.11	29.63	3.73	91.7	29.78
	3.49	92.19	29.77	3.69	91.98	29.91
	3.41	92.51	29.92	3.58	91.98	30.07
	3.32	92.61	30.07	3.49	91.96	30.21
	3.33	92.54	30.2	3.43	92.3	30.36
	3.31	92.59	30.35	3.41	92.21	30.51
	3.2	92.75	30.49	3.31	92.35	30.67
	3.16	92.83	30.63	3.29	92.22	30.83
	3.12	92.75	30.76	3.2	92.55	30.96
	3.09	92.82	30.91	3.07	92.66	31.1
	3.04	92.81	31.06	3	92.75	31.25
	3.07	92.93	31.22	2.9	92.91	31.38
	3.02	92.85	31.36	2.8	93.21	31.51
	2.96	92.94	31.49	2.77	93.3	31.66
	2.9	92.97	31.64	2.66	93.24	31.82
	2.86	93.22	31.8	2.65	93.27	31.99
	2.82	93.19	31.95	2.62	93.21	32.14
	2.71	93.11	32.1	2.6	93.15	32.28
	2.67	93.28	32.25	2.52	93.22	32.43
	2.66	93.36	32.4	2.48	93.39	32.59
	2.6	93.3	32.56	2.41	93.31	32.72
	2.58	93.28	32.71	2.34	93.33	32.88
	2.54	93.24	32.86	2.37	93.44	33.03
	2.49	93.43	33.01	2.31	93.48	33.15
	2.47	93.47	33.15	2.27	93.25	33.29
	2.39	93.48	33.32	2.17	93.28	33.44
	2.33	93.39	33.45	2.13	93.56	33.59
	2.3	93.51	33.59	2.08	93.61	33.75
	2.29	93.22	33.77	2.08	93.44	33.9
	2.31	93.42	33.9	2.04	93.69	34.05
	2.3	93.63	34.07	2.04	93.72	34.21
	2.25	93.52	34.23	2	93.68	34.37
	2.2	93.48	34.36	1.97	93.43	34.5
	2.17	93.54	34.5	1.97	93.25	34.65
	2.11	93.68	34.63	1.94	93.3	34.78
	2.08	93.73	34.78	1.9	93.46	34.93
	2.08	93.78	34.94	1.86	93.41	35.06
	2.03	93.73	35.08	1.81	93.68	35.22
	1.97	93.91	35.23	1.78	93.78	35.37
	1.92	93.81	35.38	1.77	94.01	35.52
	1.93	93.74	35.53	1.74	93.97	35.68
	1.91	93.98	35.69	1.72	94.26	35.83
	1.88	94.16	35.85	1.7	94.31	35.98
	1.84	94.18	36.01	1.7	94.05	36.12
	1.78	94.26	36.17	1.68	93.99	36.26
	1.73	94.19	36.31	1.66	93.99	36.42
	1.7	94.17	36.47	1.64	93.95	36.55
	1.67	94.24	36.61	1.65	93.78	36.71
	1.63	94.02	36.75	1.64	93.96	36.84
	1.55	94.07	36.89	1.64	94	36.98
	1.51	94.02	37.05	1.63	94.15	37.13
	1.46	94.17	37.2	1.59	93.93	37.3
	1.45	94.25	37.35	1.54	93.97	37.47
	1.41	94.36	37.48	1.52	94.05	37.61
	1.41	94.31	37.63	1.47	94.06	37.76
	1.38	94.22	37.78	1.44	94.03	37.93
	1.37	94.11	37.92	1.45	94.05	38.08
	1.37	94.05	38.06	1.44	94.22	38.22
	1.37	93.97	38.21	1.41	94.25	38.35
	1.37	94.4	38.37	1.38	94.22	38.53
	1.34	94.35	38.52	1.38	94.37	38.64
	1.33	94.44	38.68	1.36	94.3	38.77
	1.3	94.34	38.83	1.32	94.5	38.92
	1.26	94.21	38.99	1.3	94.51	39.07
	1.26	94.42	39.13	1.31	94.56	39.23
	1.23	94.37	39.26	1.29	94.24	39.38
	1.24	94.53	39.39	1.31	94.27	39.53
	1.23	94.56	39.54	1.31	94.35	39.67
	1.19	94.54	39.68	1.28	94.2	39.79
	1.15	94.71	39.84	1.26	94.35	39.94
	1.15	94.66	39.99	1.22	94.49	40.09
	1.15	94.62	40.13	1.22	94.62	40.23
	1.12	94.6	40.27	1.16	94.59	40.38
	1.11	94.62	40.44	1.16	94.71	40.52
	1.09	94.85	40.58	1.15	94.85	40.66
	1.08	94.9	40.74	1.14	94.98	40.81
	1.04	94.85	40.88	1.14	94.9	40.96
	1.02	94.76	41.02	1.13	94.9	41.12
	1	94.7	41.18	1.14	94.7	41.25
	0.94	94.8	41.3	1.13	94.75	41.4
	0.91	94.67	41.45	1.1	94.71	41.53
	0.91	94.72	41.59	1.1	94.7	41.67
	0.86	94.63	41.76	1.09	94.51	41.81
	0.85	94.71	41.89	1.06	94.5	41.96
	0.85	94.66	42.03	0.96	94.47	42.1
	0.86	94.61	42.17	0.95	94.39	42.24
	0.86	94.65	42.32	0.96	94.31	42.37
	0.85	94.62	42.46	0.95	94.52	42.5
	0.85	94.65	42.61	0.93	94.63	42.65
	0.83	94.77	42.74	0.93	94.77	42.8
	0.81	94.85	42.89	0.96	94.71	42.96
	0.82	94.86	43.03	0.94	94.76	43.1
	0.82	95.07	43.19	0.91	95.04	43.28
	0.8	95.23	43.36	0.9	95.08	43.43
	0.77	95.28	43.5	0.92	95.06	43.59
	0.76	95.3	43.66	0.92	94.9	43.74
	0.74	95.49	43.82	0.9	94.8	43.91
	0.71	95.35	43.99	0.88	94.99	44.08
	0.71	95.24	44.16	0.88	94.86	44.21
	0.7	95.35	44.3	0.85	95.08	44.37
	0.67	95.46	44.47	0.85	95.23	44.52
	0.66	95.64	44.6	0.84	95.16	44.68
	0.65	95.67	44.76	0.82	95.05	44.83
	0.66	95.72	44.93	0.81	95.11	44.99
	0.66	95.47	45.08	0.79	95.06	45.12
	0.65	95.46	45.23	0.77	95.05	45.26
	0.66	95.53	45.38	0.75	95.11	45.39
	0.67	95.58	45.54	0.74	95.2	45.53
	0.67	95.43	45.68	0.73	95.22	45.69
	0.67	95.22	45.85	0.72	95.36	45.84
	0.65	95.08	46	0.7	95.18	45.99
	0.64	95.13	46.13	0.68	95.33	46.14
	0.64	95.1	46.28	0.71	95.35	46.29
	0.63	95.31	46.46	0.71	95.07	46.44
	0.6	95.08	46.59	0.69	95.16	46.61
	0.61	95.1	46.74	0.7	95.09	46.77
	0.61	94.92	46.88	0.69	95.14	46.92
	0.59	94.89	47.02	0.67	95	47.06
	0.58	94.72	47.15	0.67	95.04	47.21
	0.59	94.82	47.29	0.66	95.24	47.37
	0.59	94.92	47.42	0.65	95.45	47.52
	0.59	95.19	47.55	0.63	95.48	47.66
	0.58	95.27	47.68	0.63	95.28	47.82
	0.56	95.53	47.83	0.61	95.28	47.96
	0.56	95.47	48	0.61	95.33	48.1
	0.55	95.46	48.14	0.58	95.19	48.27
	0.51	95.54	48.27	0.56	95.37	48.43
	0.49	95.47	48.41	0.55	95.23	48.6
	0.49	95.66	48.56	0.54	95.26	48.74
	0.5	95.42	48.73	0.55	95.34	48.91
	0.5	95.54	48.89	0.52	95.21	49.06
	0.48	95.72	49.04	0.51	95.35	49.21
	0.47	95.72	49.19	0.48	95.21	49.36
	0.47	95.71	49.35	0.46	95.18	49.5
	0.46	95.65	49.51	0.46	95.19	49.65
	0.45	95.74	49.69	0.45	95.29	49.81
	0.45	95.72	49.87	0.45	95.51	49.95
	0.44	95.74	50.03	0.46	95.71	50.1
	0.43	95.5	50.21	0.45	95.69	50.27
	0.41	95.54	50.34	0.45	95.51	50.44
	0.41	95.38	50.49	0.44	95.42	50.6
	0.42	95.26	50.64	0.44	95.48	50.76
	0.42	95.2	50.78	0.43	95.67	50.92
	0.41	95.4	50.93	0.42	95.73	51.06
	0.39	95.59	51.08	0.42	95.61	51.2
	0.38	95.55	51.21	0.41	95.51	51.36
	0.37	95.75	51.39	0.42	95.25	51.52
	0.37	95.61	51.54	0.4	95.21	51.67
	0.33	95.62	51.69	0.41	95.38	51.83
	0.33	95.56	51.86	0.38	95.44	51.98
	0.32	95.71	52.02	0.37	95.43	52.15
	0.32	95.75	52.17	0.35	95.57	52.32
	0.32	95.67	52.31	0.36	95.49	52.47
	0.33	95.69	52.47	0.35	95.57	52.62
	0.33	95.73	52.62	0.35	95.61	52.77
	0.33	95.94	52.78	0.35	95.77	52.92
	0.33	95.72	52.92	0.34	95.84	53.08
	0.3	95.46	53.08	0.33	95.66	53.23
	0.3	95.84	53.24	0.33	95.35	53.39
	0.29	95.42	53.39	0.32	95.36	53.52
	0.28	95.24	53.57	0.32	95.6	53.68
	0.28	95.14	53.72	0.32	95.6	53.84
	0.28	95.34	53.85	0.32	95.29	53.99
	0.27	95.36	53.99	0.32	95.26	54.14
	0.27	95.48	54.15	0.32	95.32	54.27
	0.26	95.43	54.29	0.32	95.44	54.41
	0.25	95.45	54.43	0.31	95.55	54.56
	0.25	95.35	54.59	0.32	95.67	54.7
	0.25	95.31	54.73	0.31	95.63	54.86
	0.24	95.28	54.87	0.31	95.35	55
	0.24	95.16	55.03	0.32	95.53	55.14
	0.24	95.16	55.17	0.3	95.46	55.27
	0.24	95.08	55.32	0.3	95.54	55.43
	0.24	95.32	55.46	0.3	95.6	55.57
	0.24	95.5	55.61	0.3	95.6	55.71
	0.26	95.55	55.76	0.3	95.6	55.87
	0.28	95.56	55.91	0.28	95.66	56
	0.27	95.82	56.06	0.23	95.74	56.16
	0.26	95.71	56.2	0.23	95.66	56.31
	0.26	95.6	56.35	0.24	95.67	56.46
	0.25	95.48	56.52	0.24	95.69	56.6
	0.25	95.46	56.66	0.24	95.75	56.76
	0.26	95.34	56.81	0.24	95.77	56.89
	0.27	95.38	56.95	0.25	95.66	57.04
	0.29	95.46	57.09	0.26	95.38	57.2
	0.29	95.12	57.25	0.25	95.42	57.36
	0.29	94.99	57.4	0.25	95.34	57.51
	0.3	95.04	57.55	0.24	95.43	57.67
	0.31	95.22	57.69	0.24	95.35	57.83
	0.3	95.4	57.82	0.25	95.32	57.97
	0.32	95.45	57.99	0.25	95.33	58.11
	0.32	95.31	58.14	0.26	95.41	58.27
	0.28	95.29	58.28	0.25	95.39	58.41
	0.29	95.53	58.43	0.24	95.41	58.55
	0.29	95.69	58.57	0.23	95.39	58.71
	0.29	95.61	58.73	0.24	95.35	58.86
	0.27	95.38	58.87	0.24	95.37	59.01
	0.27	95.42	59.02	0.23	95.35	59.15
	0.27	95.51	59.15	0.26	95.22	59.31
	0.27	95.65	59.31	0.24	95.29	59.47
	0.26	95.69	59.45	0.23	95.18	59.61
	0.25	95.61	59.6	0.22	95.2	59.76
	0.25	95.59	59.75	0.22	95.44	59.91
	0.25	95.59	59.9	0.21	95.35	60.06
	0.26	95.5	60.06	0.2	95.33	60.2
	0.25	95.7	60.22	0.21	95.29	60.33
	0.23	95.59	60.38	0.2	95.47	60.47
	0.23	95.45	60.52	0.2	95.39	60.63
	0.23	95.35	60.66	0.2	95.47	60.79
	0.23	95.31	60.83	0.19	95.49	60.94
	0.23	95.13	60.97	0.19	95.57	61.07
	0.22	95.25	61.11	0.19	95.55	61.2
	0.22	95.44	61.26	0.2	95.42	61.35
	0.22	95.67	61.41	0.2	95.72	61.51
	0.2	95.57	61.56	0.19	95.61	61.67
	0.2	95.68	61.72	0.19	95.77	61.82
	0.21	96.05	61.9	0.21	95.72	61.96
	0.23	95.95	62.06	0.21	95.36	62.1
	0.23	95.85	62.23	0.21	95.42	62.24
	0.21	95.91	62.38	0.21	95.44	62.38
	0.22	95.92	62.54	0.23	95.32	62.52
	0.22	95.88	62.7	0.22	95.45	62.65
	0.21	95.88	62.87	0.22	95.37	62.82
	0.21	95.92	63.02	0.22	95.45	62.97
	0.2	95.81	63.17	0.22	95.43	63.13
	0.2	95.74	63.33	0.21	95.37	63.26
	0.2	95.74	63.48	0.21	95.43	63.41
	0.21	95.49	63.64	0.21	95.57	63.55
	0.21	95.51	63.8	0.21	95.59	63.69
	0.21	95.49	63.94	0.21	95.71	63.84
	0.2	95.73	64.09	0.21	95.47	63.99
	0.21	95.77	64.25	0.21	95.61	64.13
	0.19	95.6	64.39	0.21	95.63	64.28
	0.2	95.74	64.54	0.2	95.72	64.43
	0.2	95.76	64.69	0.2	95.72	64.57
	0.2	95.68	64.86	0.2	95.68	64.73
	0.19	95.68	65.04	0.19	95.44	64.87
	0.2	95.72	65.2	0.18	95.58	65.03
	0.18	95.63	65.36	0.18	95.9	65.17
	0.18	95.73	65.51	0.17	95.78	65.32
	0.17	95.81	65.65	0.16	95.75	65.47
	0.17	95.61	65.8	0.15	95.83	65.62
	0.18	95.6	65.95	0.14	95.71	65.76
	0.17	95.94	66.12	0.14	95.79	65.91
	0.17	96.12	66.27	0.14	95.53	66.06
	0.17	95.9	66.43	0.13	95.46	66.23
	0.16	95.77	66.62	0.14	95.39	66.38
	0.16	95.51	66.76	0.15	95.54	66.52
	0.16	95.69	66.92	0.15	95.4	66.67
	0.16	95.59	67.08	0.16	95.31	66.83
	0.15	95.71	67.26	0.16	95.23	66.98
	0.15	95.47	67.4	0.17	95.35	67.15
	0.14	95.6	67.55	0.19	95.42	67.3
	0.13	95.51	67.71	0.18	95.55	67.45
	0.13	95.51	67.84	0.18	95.71	67.58
	0.14	95.49	67.98	0.18	95.77	67.73
	0.14	95.39	68.11	0.17	95.75	67.88
	0.14	95.41	68.26	0.17	95.54	68.02
	0.14	95.29	68.39	0.16	95.46	68.18
	0.13	95.61	68.54	0.18	95.52	68.33
	0.13	95.81	68.68	0.18	95.46	68.48
	0.14	95.7	68.81	0.18	95.25	68.63
	0.13	95.88	68.94	0.18	95.3	68.77
	0.12	95.89	69.1	0.17	95.4	68.91
	0.12	95.75	69.25	0.17	95.6	69.07
	0.13	95.65	69.39	0.17	95.38	69.22
	0.13	95.59	69.53	0.18	95.73	69.36
	0.14	95.43	69.68	0.19	95.6	69.53
	0.13	95.56	69.82	0.19	95.68	69.7
	0.13	95.7	69.97	0.2	95.7	69.84
	0.13	95.51	70.12	0.19	95.4	70.01
	0.15	95.58	70.25	0.18	95.48	70.16
	0.14	95.55	70.42	0.18	95.58	70.31
	0.14	95.39	70.55	0.2	95.47	70.47
	0.13	95.47	70.7	0.2	95.31	70.63
	0.13	95.55	70.86	0.2	95.43	70.77
	0.13	95.81	71.01	0.2	95.63	70.92
	0.15	95.68	71.17	0.2	95.69	71.07
	0.16	95.7	71.32	0.2	95.71	71.24
	0.15	95.76	71.48	0.21	95.72	71.4
	0.15	95.6	71.64	0.21	95.58	71.53
	0.14	95.71	71.79	0.21	95.49	71.67
	0.16	95.63	71.95	0.22	95.79	71.83
	0.16	95.61	72.1	0.21	95.94	71.98
	0.16	95.85	72.26	0.24	95.94	72.13
	0.17	95.94	72.44	0.24	96.06	72.28
	0.17	95.92	72.6	0.24	96	72.43
	0.16	96.07	72.74	0.23	96.06	72.59
	0.16	96.09	72.9	0.24	95.81	72.74
	0.17	96.17	73.06	0.25	95.53	72.9
	0.18	96.12	73.24	0.25	95.6	73.05
	0.19	96	73.4	0.25	95.58	73.19
	0.19	95.94	73.57	0.24	95.73	73.34
	0.18	95.81	73.74	0.24	95.53	73.5
	0.19	95.76	73.88	0.23	95.74	73.64
	0.19	95.64	74.03	0.24	95.62	73.77
	0.19	95.62	74.2	0.23	95.54	73.93
	0.18	95.82	74.36	0.23	95.54	74.08
	0.18	95.7	74.51	0.23	95.48	74.22
	0.18	95.74	74.67	0.23	95.82	74.37
	0.19	95.75	74.82	0.23	95.8	74.53
	0.19	95.81	74.98	0.23	95.7	74.68
	0.2	95.77	75.14	0.23	95.65	74.82
	0.19	95.79	75.28	0.22	95.73	74.96
	0.18	95.67	75.42	0.23	95.65	75.11
	0.18	95.55	75.56	0.23	95.75	75.25
	0.19	95.6	75.7	0.23	95.87	75.41
	0.19	95.76	75.86	0.23	95.7	75.56
	0.19	95.46	76.01	0.22	95.49	75.7
	0.19	95.42	76.15	0.23	95.46	75.87
	0.18	95.53	76.32	0.21	95.41	76
	0.17	95.47	76.46	0.19	95.45	76.14
	0.17	95.37	76.6	0.19	95.15	76.3
	0.17	95.47	76.74	0.18	95.32	76.45
	0.16	95.58	76.88	0.18	95.24	76.58
	0.15	95.49	77.03	0.18	95.3	76.72
	0.15	95.49	77.16	0.17	95.18	76.86
	0.14	95.65	77.32	0.18	95.28	77.03
	0.15	95.39	77.48	0.19	95.42	77.18
	0.14	95.46	77.64	0.19	95.42	77.31
	0.14	95.54	77.78	0.18	95.54	77.47
	0.14	95.68	77.94	0.18	95.72	77.64
	0.13	95.69	78.08	0.2	95.64	77.79
	0.13	95.62	78.22	0.19	95.74	77.96
	0.15	95.58	78.39	0.18	95.93	78.1
	0.15	95.7	78.54	0.18	95.97	78.25
	0.16	95.72	78.69	0.17	95.66	78.41
	0.17	95.8	78.83	0.16	95.79	78.56
	0.17	95.92	78.96	0.16	95.63	78.71
	0.15	95.98	79.11	0.17	95.81	78.87
	0.15	95.64	79.26	0.18	95.7	79.02
	0.15	95.66	79.41	0.19	95.69	79.18
	0.15	95.64	79.58	0.19	95.53	79.34
	0.13	95.51	79.72	0.2	95.43	79.47
	0.14	95.63	79.87	0.21	95.31	79.61
	0.14	95.53	80.03	0.22	95.02	79.74
	0.14	95.63	80.18	0.21	95.02	79.88
	0.14	95.55	80.35	0.21	95	80.03
	0.13	95.45	80.5	0.19	95.18	80.17
	0.12	95.49	80.65	0.2	95.23	80.32
	0.13	95.79	80.81	0.23	95.24	80.47
	0.11	95.59	80.96	0.23	95.32	80.63
	0.12	95.69	81.1	0.23	95.48	80.79
	0.11	95.72	81.25	0.24	95.59	80.96
	0.11	95.9	81.39	0.22	95.63	81.1
	0.11	95.78	81.54	0.21	95.76	81.24
	0.11	95.74	81.69	0.21	95.72	81.4
	0.1	95.6	81.84	0.22	95.73	81.56
	0.1	95.68	82.01	0.2	95.92	81.7
	0.1	95.62	82.15	0.2	95.72	81.85
	0.1	95.64	82.29	0.19	95.72	82.01
	0.1	95.6	82.44	0.21	95.76	82.16
	0.1	95.62	82.59	0.22	95.73	82.32
	0.09	95.53	82.74	0.21	95.69	82.48
	0.09	95.63	82.89	0.21	95.59	82.63
	0.09	95.45	83.06	0.21	95.59	82.77
	0.09	95.41	83.19	0.19	95.6	82.94
	0.09	95.43	83.36	0.17	95.84	83.06
	0.1	95.46	83.5	0.16	95.76	83.22
	0.1	95.4	83.66	0.15	95.68	83.38
	0.11	95.04	83.8	0.15	95.58	83.53
	0.1	95.09	83.94	0.15	95.7	83.68
	0.11	95.33	84.1	0.15	95.56	83.83
	0.11	95.31	84.25	0.15	95.68	83.97
	0.11	95.25	84.4	0.14	95.83	84.11
	0.11	95.55	84.53	0.14	95.97	84.24
	0.11	95.49	84.68	0.13	96.11	84.38
	0.11	95.43	84.82	0.15	96.1	84.55
	0.12	95.46	84.96	0.15	96.12	84.7
	0.14	95.48	85.13	0.15	95.82	84.84
	0.14	95.38	85.27	0.15	95.82	84.98
	0.14	95.22	85.41	0.16	95.64	85.13
	0.13	95.14	85.54	0.14	95.57	85.28
	0.13	95.08	85.67	0.14	95.47	85.42
	0.14	95.24	85.81	0.13	95.65	85.57
	0.14	95.26	85.97	0.13	95.67	85.72
	0.15	95.38	86.1	0.13	95.43	85.88
	0.14	95.48	86.23	0.14	95.48	86.02
	0.14	95.5	86.37	0.14	95.4	86.16
	0.15	95.5	86.52	0.12	95.38	86.31
	0.16	95.7	86.66	0.12	95.28	86.44
	0.16	95.62	86.82	0.12	95.52	86.59
	0.16	95.68	86.97	0.11	95.26	86.76
	0.16	95.58	87.1	0.11	95.44	86.91
	0.16	95.54	87.23	0.11	95.48	87.06
	0.15	95.56	87.38	0.11	95.76	87.2
	0.16	95.79	87.51	0.11	95.64	87.34
	0.17	95.91	87.67	0.11	95.54	87.49
	0.17	95.53	87.84	0.13	95.68	87.64
	0.17	95.61	87.97	0.13	95.74	87.79
	0.18	95.81	88.12	0.13	95.74	87.94
	0.18	95.49	88.27	0.12	95.93	88.08
	0.17	95.62	88.42	0.12	95.75	88.24
	0.17	95.76	88.56	0.13	95.68	88.4
	0.17	95.54	88.69	0.13	95.6	88.54
	0.18	95.39	88.83	0.14	95.64	88.68
	0.18	95.59	88.98	0.14	95.62	88.83
	0.19	95.51	89.13	0.14	95.56	88.96
	0.21	95.51	89.27	0.15	95.75	89.13
	0.22	95.5	89.4	0.13	95.79	89.29
	0.23	95.54	89.55	0.13	95.71	89.44
	0.22	95.43	89.7	0.15	95.77	89.6
	0.22	95.48	89.86	0.17	95.69	89.74
	0.22	95.28	90.04	0.16	95.78	89.88
	0.22	95.4	90.2	0.15	95.76	90.04
	0.21	95.64	90.33	0.15	95.8	90.17
	0.2	95.47	90.47	0.14	95.64	90.32
	0.2	95.51	90.61	0.13	95.62	90.47
	0.2	95.45	90.78	0.13	95.62	90.64
	0.2	95.47	90.92	0.14	95.36	90.79
	0.22	95.35	91.07	0.14	95.3	90.92
	0.23	95.46	91.22	0.13	95.25	91.06
	0.24	95.38	91.37	0.12	95.29	91.21
	0.23	95.29	91.51	0.13	95.41	91.35
	0.23	95.23	91.66	0.12	95.57	91.49
	0.22	95.22	91.81	0.11	95.42	91.63
	0.23	95.54	91.95	0.11	95.52	91.77
	0.23	95.46	92.11	0.13	95.5	91.93
	0.23	95.59	92.25	0.14	95.32	92.05
	0.23	95.67	92.41	0.14	95.38	92.2
	0.21	95.74	92.58	0.14	95.52	92.33
	0.22	95.75	92.74	0.14	95.52	92.47
	0.22	95.77	92.9	0.14	95.54	92.61
	0.23	95.78	93.06	0.14	95.5	92.75
	0.22	95.59	93.21	0.14	95.72	92.9
	0.2	95.61	93.36	0.14	95.84	93.06
	0.21	95.41	93.52	0.14	95.98	93.22
	0.21	95.59	93.68	0.15	96.11	93.39
	0.21	95.61	93.84	0.15	96.03	93.54
	0.2	95.64	93.99	0.14	95.86	93.69
	0.19	95.69	94.13	0.13	95.68	93.85
	0.19	95.41	94.28	0.13	95.66	94.01
	0.18	95.31	94.45	0.13	95.54	94.15
	0.18	95.25	94.59	0.12	95.46	94.31
	0.17	95.25	94.74	0.12	95.6	94.45
	0.17	95.51	94.88	0.13	95.7	94.59
	0.17	95.39	95.02	0.12	95.6	94.73
	0.17	95.43	95.17	0.11	95.69	94.87
	0.17	95.35	95.32	0.1	95.77	95
	0.17	95.67	95.47	0.09	95.74	95.13
	0.18	95.73	95.63	0.09	95.78	95.27
	0.18	95.69	95.78	0.1	95.8	95.41
	0.18	95.53	95.94	0.09	95.52	95.55
	0.18	95.49	96.1	0.1	95.7	95.7
	0.18	95.25	96.25	0.12	95.61	95.84
	0.17	95.22	96.39	0.12	95.69	95.98
	0.17	95.4	96.54	0.13	95.89	96.13
	0.16	95.4	96.69	0.13	95.87	96.3
	0.16	95.48	96.84	0.14	95.68	96.45
	0.16	95.34	96.99	0.13	95.65	96.59
	0.16	95.28	97.13	0.12	95.52	96.74
	0.15	95.22	97.27	0.12	95.62	96.88
	0.16	95.13	97.41	0.12	95.72	97.03
	0.16	95.23	97.57	0.13	95.93	97.19
	0.17	95.23	97.71	0.13	95.83	97.36
	0.18	95.34	97.85	0.13	95.97	97.51
	0.18	95.4	97.98	0.13	95.85	97.68
	0.18	95.58	98.14	0.13	95.9	97.86
	0.18	95.56	98.29	0.12	96	98
	0.17	95.58	98.45	0.12	95.6	98.17
	0.18	95.58	98.59	0.13	95.6	98.31
	0.16	95.45	98.72	0.12	95.57	98.46
	0.16	95.51	98.87	0.11	95.5	98.6
	0.16	95.33	99.03	0.11	95.68	98.75
	0.17	95.39	99.18	0.1	95.67	98.91
	0.17	95.32	99.31	0.09	95.74	99.05
	0.16	95.47	99.44	0.1	95.78	99.22
	0.17	95.32	99.57	0.1	95.84	99.37
	0.17	95.28	99.71	0.11	95.94	99.51
	0.17	95.46	99.85	0.11	96	99.66
	0.18	95.61	100.01	0.11	95.9	99.79
	0.16	95.59	100.19	0.11	95.48	99.95
	0.16	95.59	100.36	0.11	95.5	100.1
	0.16	95.61	100.5	0.13	95.68	100.23
	0.19	95.84	100.66	0.13	95.7	100.37
	0.19	95.86	100.83	0.13	95.7	100.52
	0.19	95.82	100.99	0.13	95.66	100.64
	0.19	95.8	101.14	0.13	95.66	100.79
	0.2	95.74	101.29	0.13	95.99	100.93
	0.21	95.73	101.46	0.13	96.11	101.09
	0.22	95.57	101.58	0.12	96.01	101.26
	0.21	95.5	101.74	0.12	96.03	101.42
	0.21	95.4	101.88	0.12	95.83	101.58
	0.2	95.46	102.03	0.13	95.79	101.72
	0.19	95.31	102.18	0.13	95.71	101.86
	0.2	95.26	102.33	0.13	95.59	102
	0.2	95.42	102.46	0.14	95.56	102.16
	0.2	95.64	102.61	0.14	95.56	102.31
	0.19	95.71	102.76	0.14	95.56	102.48
	0.2	95.52	102.91	0.14	95.48	102.62
	0.2	95.58	103.07	0.14	95.34	102.77
	0.2	95.6	103.23	0.15	95.23	102.91
	0.2	95.54	103.38	0.16	95.34	103.05
	0.2	95.54	103.54	0.16	95.42	103.19
	0.21	95.22	103.69	0.15	95.44	103.36
	0.21	95.24	103.84	0.14	95.63	103.51
	0.21	95.26	103.98	0.14	95.75	103.67
	0.21	95.22	104.12	0.12	95.56	103.81
	0.19	95.26	104.27	0.13	95.75	103.96
	0.2	95.32	104.41	0.13	95.63	104.13
	0.2	95.2	104.56	0.12	95.54	104.28
	0.2	95.6	104.69	0.12	95.47	104.43
	0.21	95.68	104.83	0.13	95.49	104.6
	0.21	95.98	104.98	0.14	95.51	104.76
	0.2	95.67	105.14	0.14	95.53	104.9
	0.19	95.57	105.27	0.14	95.47	105.05
	0.19	95.63	105.43	0.13	95.61	105.22
	0.18	95.59	105.58	0.13	95.63	105.35
	0.18	95.43	105.73	0.13	95.81	105.51
	0.17	95.64	105.89	0.17	95.73	105.67
	0.17	95.56	106.03	0.15	95.82	105.83
	0.17	95.66	106.16	0.15	95.88	105.97
	0.17	95.32	106.32	0.14	95.73	106.1
	0.17	95.4	106.47	0.14	95.61	106.26
	0.15	95.63	106.63	0.15	95.63	106.41
	0.15	95.67	106.78	0.15	95.53	106.55
	0.14	95.61	106.95	0.15	95.75	106.7
	0.14	95.41	107.08	0.14	95.47	106.87
	0.13	95.51	107.23	0.14	95.43	107.01
	0.13	95.39	107.39	0.15	95.45	107.17
	0.14	95.39	107.54	0.15	95.49	107.31
	0.14	95.43	107.68	0.15	95.23	107.46
	0.13	95.23	107.82	0.15	95.26	107.6
	0.14	95.17	107.96	0.15	95.3	107.75
	0.15	95.14	108.1	0.14	95.28	107.91
	0.15	95.18	108.24	0.13	95.19	108.05
	0.15	95.32	108.38	0.15	95.25	108.2
	0.15	95.12	108.51	0.15	95.35	108.36
	0.15	95.34	108.66	0.15	95.25	108.5
	0.16	95.32	108.8	0.15	95.41	108.65
	0.17	95.34	108.95	0.14	95.57	108.78
	0.16	95.33	109.11	0.15	95.63	108.93
	0.16	95.59	109.24	0.16	95.55	109.08
	0.16	95.63	109.39	0.17	95.7	109.24
	0.14	95.79	109.53	0.17	95.26	109.39
	0.14	95.77	109.67	0.17	95.2	109.53
	0.14	95.77	109.83	0.15	95.28	109.67
	0.14	95.91	110	0.15	95.52	109.81
	0.15	95.78	110.14	0.15	95.82	109.96
	0.15	95.8	110.29	0.15	95.78	110.1
	0.15	95.66	110.43	0.14	95.79	110.27
	0.14	95.72	110.57	0.14	95.55	110.43
	0.14	95.66	110.71	0.14	95.83	110.58
	0.15	95.74	110.85	0.15	95.91	110.75
	0.15	95.96	111	0.16	95.6	110.89
	0.15	95.78	111.15	0.16	95.94	111.05
	0.15	95.92	111.3	0.16	95.64	111.19
	0.15	95.83	111.47	0.16	95.64	111.36
	0.14	95.95	111.63	0.16	95.5	111.52
	0.14	95.75	111.78	0.16	95.66	111.64
	0.14	95.81	111.92	0.15	95.68	111.8
	0.14	95.87	112.07	0.15	95.56	111.95
	0.15	95.85	112.22	0.15	95.52	112.1
	0.15	95.95	112.39	0.14	95.47	112.23
	0.15	95.87	112.54	0.15	95.35	112.39
	0.15	95.71	112.69	0.15	95.49	112.55
	0.16	95.61	112.83	0.15	95.35	112.7
	0.18	95.64	112.98	0.16	95.41	112.85
	0.18	95.56	113.13	0.18	95.51	112.99
	0.17	95.44	113.28	0.18	95.55	113.14
	0.18	95.5	113.43	0.18	95.55	113.31
	0.19	95.33	113.57	0.17	95.58	113.47
	0.19	95.29	113.72	0.16	95.4	113.62
	0.19	95.39	113.86	0.17	95.25	113.77
	0.18	95.37	114	0.18	95.34	113.93
	0.18	95.47	114.15	0.18	95.38	114.08
	0.19	95.57	114.31	0.18	95.3	114.22
	0.2	95.65	114.46	0.19	95.59	114.36
	0.2	95.65	114.6	0.2	95.47	114.5
	0.19	95.82	114.75	0.21	95.53	114.64
	0.2	95.86	114.9	0.2	95.35	114.78
	0.2	95.8	115.05	0.2	95.35	114.93
	0.21	95.68	115.19	0.19	95.19	115.07
	0.21	95.64	115.33	0.18	95.43	115.22
	0.2	95.52	115.49	0.15	95.51	115.34
	0.18	95.5	115.64	0.13	95.52	115.5
	0.18	95.52	115.78	0.17	95.39	115.63
	0.17	95.6	115.93	0.16	95.49	115.77
	0.18	95.76	116.09	0.16	95.45	115.93
	0.2	95.93	116.25	0.16	95.61	116.09
	0.2	95.75	116.41	0.17	95.49	116.23
	0.21	95.78	116.56	0.17	95.55	116.39
	0.21	95.78	116.71	0.16	95.59	116.53
	0.21	95.68	116.87	0.17	95.7	116.69
	0.2	95.75	117.01	0.17	95.4	116.85
	0.21	95.45	117.14	0.17	95.48	117
	0.21	95.29	117.28	0.18	95.68	117.16
	0.2	95.21	117.42	0.18	95.46	117.31
	0.2	95.71	117.57	0.18	95.5	117.46
	0.22	95.66	117.71	0.18	95.64	117.6
	0.22	95.76	117.85	0.19	95.66	117.75
	0.22	95.71	118.01	0.17	95.51	117.9
	0.21	95.55	118.16	0.18	95.44	118.06
	0.21	95.33	118.3	0.16	95.47	118.21
	0.19	95.53	118.44	0.16	95.73	118.37
	0.2	95.41	118.58	0.17	95.69	118.53
	0.2	95.61	118.73	0.18	95.73	118.68
	0.19	95.79	118.9	0.18	95.59	118.82
	0.2	95.65	119.07	0.18	95.65	118.97
	0.2	95.53	119.21	0.18	95.57	119.11
	0.21	95.54	119.35	0.18	95.34	119.27
	0.2	95.51	119.49	0.19	95.36	119.42
	0.19	95.4	119.63	0.19	95.38	119.56
	0.19	95.42	119.78	0.19	95.54	119.71
	0.18	95.49	119.92	0.19	95.48	119.83
	0.18	95.55	120.08	0.18	95.66	119.97
	0.18	95.53	120.23	0.17	95.76	120.11
	0.19	95.61	120.37	0.16	95.67	120.25
	0.19	95.55	120.5	0.16	95.49	120.39
	0.18	95.5	120.65	0.16	95.33	120.54
	0.18	95.85	120.8	0.16	95.27	120.67
	0.18	95.79	120.96	0.15	95.4	120.83
	0.18	95.46	121.13	0.15	95.6	120.98
	0.19	95.35	121.26	0.15	95.64	121.11
	0.18	95.35	121.4	0.15	95.7	121.24
	0.18	95.51	121.56	0.15	95.62	121.41
	0.17	95.38	121.7	0.15	95.62	121.56
	0.15	95.54	121.85	0.15	95.6	121.71
	0.17	95.66	122.01	0.16	95.53	121.84
	0.17	95.74	122.16	0.16	95.51	121.99
	0.17	95.67	122.3	0.16	95.29	122.15
	0.19	95.64	122.46	0.16	95.49	122.28
	0.19	95.68	122.61	0.15	95.45	122.43
	0.16	95.71	122.75	0.15	95.44	122.58
	0.16	95.49	122.91	0.14	95.64	122.71
	0.17	95.49	123.06	0.13	95.8	122.87
	0.15	95.74	123.2	0.13	95.78	123.02
	0.16	95.68	123.36	0.12	96.04	123.17
	0.16	95.8	123.52	0.12	96.06	123.32
	0.16	96	123.67	0.12	96.12	123.45
	0.15	96.05	123.83	0.13	95.88	123.61
	0.14	95.94	123.98	0.12	95.92	123.76
	0.15	95.68	124.14	0.12	95.83	123.9
	0.14	95.76	124.3	0.12	95.41	124.05
	0.15	95.78	124.46	0.12	95.51	124.2
	0.15	96.02	124.63	0.13	95.45	124.34
	0.15	96.02	124.78	0.13	95.27	124.5
	0.15	96.04	124.93	0.13	95.37	124.64
	0.14	96.06	125.08	0.12	95.41	124.77
	0.14	96.08	125.22	0.12	95.51	124.93
	0.14	96.3	125.37	0.12	95.63	125.08
	0.13	96.07	125.54	0.12	95.58	125.22
	0.13	96.03	125.69	0.12	95.64	125.37
	0.13	95.89	125.85	0.12	95.54	125.5
	0.13	95.75	126.02	0.12	95.46	125.65
	0.14	95.69	126.16	0.12	95.5	125.79
	0.14	95.69	126.31	0.12	95.36	125.93
	0.14	95.71	126.45	0.12	95.47	126.05
	0.15	95.52	126.57	0.12	95.35	126.2
	0.15	95.46	126.72	0.12	95.35	126.36
	0.15	95.54	126.85	0.12	95.33	126.5
	0.13	95.54	126.99	0.12	95.53	126.65
	0.13	95.54	127.14	0.12	95.35	126.81
	0.14	95.63	127.26	0.12	95.41	126.93
	0.14	95.73	127.43	0.11	95.19	127.09
	0.14	95.81	127.59	0.11	95.33	127.24
	0.13	95.8	127.76	0.1	95.37	127.4
	0.12	95.84	127.9	0.1	95.41	127.54
	0.12	95.64	128.07	0.1	95.31	127.68
	0.12	95.56	128.23	0.1	95.53	127.83
	0.12	95.9	128.38	0.1	95.69	127.97
	0.12	95.74	128.51	0.11	95.53	128.11
	0.14	95.58	128.68	0.11	95.59	128.26
	0.15	95.71	128.82	0.11	95.67	128.42
	0.15	95.67	128.97	0.1	95.84	128.59
	0.15	95.85	129.12	0.1	95.86	128.74
	0.15	95.77	129.27	0.1	95.88	128.9
	0.15	95.27	129.41	0.1	95.74	129.05
	0.16	95.51	129.56	0.09	95.63	129.19
	0.16	95.35	129.72	0.1	95.59	129.34
	0.16	95.13	129.85	0.1	95.59	129.49
	0.17	95.3	129.99	0.11	95.65	129.63
	0.17	95.26	130.14	0.11	95.52	129.77
	0.16	95.44	130.3	0.11	95.4	129.9
	0.15	95.27	130.44	0.11	95.42	130.06
	0.15	95.35	130.61	0.13	95.37	130.22
	0.15	95.39	130.75	0.12	95.33	130.36
	0.15	95.47	130.89	0.12	95.65	130.53
	0.15	95.53	131.04	0.11	95.72	130.7
	0.16	95.34	131.18	0.11	95.68	130.83
	0.17	95.28	131.31	0.11	95.94	130.98
	0.17	95.1	131.46	0.11	95.84	131.14
	0.19	95.25	131.63	0.13	95.9	131.3
	0.19	95.45	131.76	0.12	95.7	131.47
	0.18	95.6	131.91	0.12	95.78	131.63
	0.18	95.66	132.05	0.11	95.87	131.78
	0.18	95.86	132.2	0.11	95.91	131.92
	0.18	95.88	132.36	0.11	95.89	132.06
	0.18	96.13	132.51	0.12	95.89	132.23
	0.18	95.91	132.67	0.11	96.07	132.4
	0.18	96.05	132.82	0.11	95.79	132.54
	0.17	95.79	132.97	0.11	95.75	132.7
	0.16	95.75	133.13	0.1	95.61	132.87
	0.15	95.73	133.29	0.1	95.49	133.03
	0.16	95.67	133.43	0.12	95.41	133.17
	0.16	95.89	133.58	0.12	95.49	133.32
	0.15	95.61	133.75	0.11	95.41	133.44
	0.16	95.51	133.88	0.12	95.52	133.58
	0.16	95.47	134.04	0.12	95.58	133.72
	0.16	95.41	134.2	0.12	95.64	133.89
	0.16	95.63	134.34	0.12	95.74	134.05
	0.16	95.69	134.5	0.11	95.76	134.19
	0.16	95.63	134.64	0.11	95.5	134.34
	0.18	95.56	134.79	0.11	95.61	134.5
	0.18	95.66	134.94	0.1	95.53	134.66
	0.17	95.69	135.09	0.11	95.19	134.79
	0.17	95.56	135.23	0.11	95.23	134.93
	0.17	95.74	135.38	0.09	95.23	135.08
	0.17	95.68	135.52	0.09	95.13	135.23
	0.17	95.74	135.68	0.09	95.19	135.37
	0.17	95.7	135.83	0.11	95.15	135.49
	0.18	95.6	135.99	0.11	95.13	135.66
	0.18	95.76	136.14	0.11	95.27	135.82
	0.17	95.64	136.27	0.11	95.35	135.97
	0.17	95.64	136.43	0.1	95.4	136.14
	0.17	95.54	136.58	0.08	95.59	136.28
	0.17	95.86	136.74	0.08	95.65	136.41
	0.16	95.84	136.88	0.08	95.61	136.56
	0.15	95.93	137.02	0.08	95.53	136.71
	0.15	96.11	137.19	0.09	95.63	136.87
	0.15	95.95	137.34	0.09	95.67	137.01
	0.15	95.85	137.49	0.09	95.85	137.17
	0.15	95.74	137.65	0.08	96.01	137.33
	0.16	95.57	137.8	0.08	95.97	137.47
	0.16	95.55	137.95	0.07	96.01	137.62
	0.17	95.51	138.08	0.08	96.19	137.8
	0.17	95.59	138.26	0.08	96.29	137.98
	0.17	95.37	138.41	0.09	96.19	138.12
	0.18	95.33	138.57	0.08	95.98	138.28
	0.2	95.44	138.7	0.08	95.84	138.43
	0.2	95.46	138.85	0.09	95.8	138.58
	0.2	95.58	139.02	0.09	95.62	138.73
	0.2	95.72	139.17	0.09	95.48	138.88
	0.2	95.64	139.33	0.09	95.34	139.03
	0.2	95.76	139.48	0.09	95.3	139.2
	0.21	95.83	139.63	0.09	95.5	139.34
	0.2	95.79	139.81	0.09	95.28	139.49
	0.2	95.77	139.97	0.09	95.56	139.64
	0.21	95.41	140.13	0.09	95.36	139.79
	0.21	95.26	140.27	0.09	95.26	139.94
	0.21	95.1	140.44	0.09	95.3	140.08
	0.21	94.92	140.6	0.1	95.13	140.23
	0.21	95.1	140.74	0.1	95.23	140.38
	0.2	95.11	140.86	0.1	95.19	140.5
	0.2	94.91	141	0.1	95.37	140.63
	0.2	95.11	141.16	0.11	95.17	140.77
	0.2	95.23	141.3	0.11	95.27	140.92
	0.2	95.47	141.44	0.11	95.31	141.07
	0.19	95.59	141.59	0.1	95.5	141.23
	0.2	95.63	141.76	0.1	95.64	141.37
	0.19	95.81	141.92	0.1	95.68	141.51
	0.2	95.76	142.05	0.1	95.66	141.65
	0.19	95.73	142.22	0.1	95.66	141.79
	0.18	95.74	142.38	0.11	95.81	141.95
	0.18	95.84	142.54	0.11	95.59	142.12
	0.17	95.6	142.69	0.11	95.59	142.27
	0.18	95.8	142.83	0.11	95.43	142.42
	0.16	95.65	142.98	0.1	95.31	142.57
	0.15	95.51	143.14	0.1	95.21	142.72
	0.14	95.61	143.29	0.1	95.35	142.87
	0.15	95.61	143.44	0.1	95.33	143
	0.17	95.44	143.6	0.1	95.51	143.16
	0.17	95.6	143.77	0.1	95.43	143.28
	0.17	95.58	143.91	0.11	95.51	143.42
	0.17	95.66	144.05	0.11	95.49	143.59
	0.16	95.65	144.19	0.12	95.53	143.72
	0.16	95.73	144.34	0.12	95.49	143.86
	0.14	95.68	144.5	0.12	95.61	144.01
	0.14	95.74	144.64	0.13	95.46	144.16
	0.16	95.67	144.79	0.13	95.52	144.29
	0.16	95.61	144.95	0.13	95.42	144.46
	0.16	95.51	145.11	0.14	95.53	144.61
	0.16	95.53	145.27	0.14	95.47	144.75
	0.15	95.46	145.4	0.14	95.65	144.89
	0.16	95.3	145.55	0.15	95.76	145.03
	0.16	95.18	145.68	0.15	95.74	145.17
	0.16	95.18	145.83	0.15	95.72	145.32
	0.18	95.19	145.97	0.13	95.97	145.47
	0.18	95.29	146.1	0.14	95.95	145.64
	0.17	95.3	146.25	0.14	95.75	145.8
	0.18	95.21	146.4	0.14	95.81	145.95
	0.19	95.25	146.54	0.14	95.71	146.08
	0.2	95.39	146.68	0.15	95.73	146.24
	0.2	95.39	146.82	0.15	95.69	146.39
	0.19	95.41	146.97	0.15	95.49	146.55
	0.19	95.41	147.12	0.16	95.71	146.7
	0.19	95.47	147.28	0.16	95.69	146.85
	0.19	95.39	147.43	0.16	95.59	147
	0.17	95.41	147.56	0.16	95.73	147.17
	0.17	95.23	147.7	0.16	95.97	147.32
	0.17	95.21	147.83	0.2	95.82	147.46
	0.18	95.37	147.99	0.2	95.86	147.62
	0.18	95.52	148.13	0.2	95.84	147.78
	0.18	95.49	148.28	0.19	95.82	147.93
	0.18	95.3	148.42	0.18	95.66	148.07
	0.19	95.33	148.56	0.18	95.42	148.23
	0.18	95.31	148.7	0.18	95.2	148.39
	0.18	95.24	148.82	0.19	95.42	148.53
	0.18	95.18	148.96	0.2	95.25	148.66
	0.17	95.04	149.1	0.2	95.37	148.8
	0.17	94.9	149.25	0.21	95.27	148.96
	0.19	95.07	149.39	0.21	95.31	149.12
	0.19	95.19	149.52	0.21	95.51	149.26
	0.19	95.06	149.65	0.21	95.35	149.42
	0.19	95.16	149.78	0.22	95.3	149.56
	0.2	95.32	149.92	0.23	95.29	149.7
	0.2	95.29	150	0.22	95.59	149.84
	0.2	95.29	150	0.21	95.75	149.98
	0.2	93.69	150.03	0.21	95.85	150
	0.2	92.35	150.06	0.21	95.85	150
	0.2	90.99	150.09	0.2	94.37	150.03
	0.21	89.71	150.11	0.2	93.11	150.05
	0.21	88.69	150.14	0.2	91.85	150.08
	0.23	87.43	150.17	0.2	90.41	150.11
	0.23	86.39	150.19	0.2	89.35	150.13
	0.23	85.39	150.22	0.25	88.22	150.16
	0.26	84.39	150.24	0.25	87.14	150.18
	0.27	83.46	150.27	0.25	86.06	150.21
	0.28	83	150.29	0.25	85.18	150.23
	0.28	82.22	150.32	0.26	84.33	150.26
	0.28	81.6	150.35	0.28	83.41	150.28
	0.29	80.78	150.37	0.27	82.63	150.31
	0.29	80.1	150.39	0.28	81.74	150.34
	0.31	79.55	150.42	0.27	81.09	150.36
	0.32	78.77	150.44	0.29	80.33	150.39
	0.31	78.16	150.46	0.3	79.65	150.41
	0.3	77.67	150.49	0.33	78.9	150.44
	0.3	76.97	150.51	0.31	78.46	150.47
	0.31	76.13	150.53	0.3	77.67	150.49
	0.32	75.73	150.56	0.31	77.17	150.52
	0.31	75.24	150.58	0.31	76.73	150.54
	0.32	74.78	150.61	0.32	76.12	150.57
	0.34	74.16	150.63	0.35	75.58	150.6
	0.34	73.5	150.66	0.36	75.16	150.62
	0.35	73.16	150.68	0.38	74.7	150.65
	0.37	72.8	150.7	0.4	74.22	150.67
	0.37	72.18	150.73	0.41	73.6	150.7
	0.39	71.72	150.75	0.4	73.31	150.72
	0.42	71.24	150.78	0.44	72.93	150.75
	0.44	71.16	150.81	0.46	72.48	150.77
	0.49	70.67	150.83	0.47	72.07	150.8
	0.5	70.39	150.85	0.45	71.66	150.82
	0.52	70.03	150.88	0.48	71.26	150.85
	0.53	69.46	150.9	0.48	70.76	150.87
	0.56	68.85	150.92	0.51	70.4	150.9
	0.6	68.49	150.95	0.51	69.92	150.92
	0.61	68.07	150.97	0.53	69.49	150.94
	0.64	67.72	151	0.57	69.19	150.97
	0.65	67.45	151.02	0.59	68.83	150.99
	0.68	67.11	151.05	0.59	68.67	151.01
	0.68	66.79	151.07	0.6	68.31	151.04
	0.7	66.39	151.1	0.62	67.95	151.06
	0.75	66.1	151.12	0.64	67.63	151.09
	0.79	65.87	151.15	0.65	67.41	151.11
	0.84	65.71	151.17	0.66	67.1	151.14
	0.87	65.3	151.19	0.7	66.69	151.16
	0.92	64.81	151.22	0.7	66.46	151.19
	0.95	64.6	151.25	0.71	66.19	151.21
	1	64.47	151.27	0.73	65.93	151.24
	1.04	64.24	151.3	0.74	65.7	151.26
	1.07	64.2	151.32	0.75	65.57	151.29
	1.09	64.14	151.34	0.78	65.1	151.32
	1.16	63.68	151.37	0.79	64.58	151.34
	1.18	63.54	151.39	0.83	64.06	151.37
	1.18	63.26	151.42	0.85	64.06	151.4
	1.23	63.11	151.44	0.89	64.03	151.42
	1.3	62.77	151.47	0.87	63.81	151.45
	1.32	62.39	151.49	0.89	63.73	151.48
	1.31	62.29	151.52	0.88	63.27	151.5
	1.33	62.04	151.54	0.92	62.77	151.52
	1.35	61.68	151.57	0.93	62.57	151.55
	1.37	61.38	151.6	0.93	62.59	151.58
	1.38	60.92	151.63	0.95	62.31	151.6
	1.45	60.8	151.65	0.97	62.24	151.63
	1.46	60.32	151.68	0.98	61.98	151.65
	1.49	60.09	151.71	0.98	61.75	151.68
	1.53	60.18	151.73	1.01	61.62	151.71
	1.54	59.91	151.75	1.1	61.25	151.73
	1.56	59.65	151.78	1.15	61.33	151.76
	1.58	59.68	151.81	1.19	61.24	151.78
	1.61	59.64	151.84	1.24	61.13	151.81
	1.61	59.29	151.86	1.27	61.03	151.84
	1.64	59.04	151.89	1.3	60.66	151.86
	1.66	58.87	151.92	1.32	60.39	151.89
	1.66	58.55	151.95	1.35	60.17	151.91
	1.68	58.35	151.97	1.4	59.99	151.94
	1.71	58.29	152	1.46	59.66	151.97
	1.73	58.21	152.02	1.45	59.5	151.99
	1.77	58.18	152.05	1.48	59.32	152.02
	1.82	58.03	152.08	1.52	59.28	152.05
	1.84	57.89	152.11	1.55	59.33	152.08
	1.88	57.82	152.13	1.6	59.21	152.1
	1.95	57.62	152.16	1.67	59.01	152.13
	1.97	57.33	152.19	1.68	58.6	152.16
	2.06	57.21	152.21	1.67	58.28	152.19
	2.13	56.85	152.24	1.72	58.3	152.21
	2.15	56.59	152.26	1.72	58.04	152.24
	2.23	56.53	152.29	1.74	57.71	152.26
	2.31	56.37	152.32	1.73	57.76	152.29
	2.37	56.34	152.35	1.74	57.54	152.32
	2.47	56.25	152.37	1.77	57.62	152.35
	2.48	56.12	152.4	1.81	57.42	152.37
	2.5	56.07	152.43	1.84	56.94	152.4
	2.51	56.03	152.45	1.85	56.96	152.43
	2.58	55.81	152.48	1.86	56.81	152.45
	2.56	55.7	152.5	1.87	56.92	152.48
	2.55	55.51	152.53	1.86	57.13	152.5
	2.59	55.27	152.56	1.87	56.98	152.53
	2.62	55.09	152.59	1.85	56.85	152.56
	2.66	54.99	152.62	1.9	56.93	152.58
	2.67	54.99	152.64	1.92	57.01	152.61
	2.73	54.97	152.67	1.97	56.92	152.63
	2.77	54.83	152.7	2.01	56.84	152.66
	2.75	54.71	152.72	2.04	56.75	152.69
	2.78	54.82	152.76	2.06	56.68	152.72
	2.75	54.62	152.79	2.09	56.54	152.74
	2.81	54.44	152.81	2.14	56.7	152.77
	2.83	54.36	152.84	2.19	56.48	152.8
	2.83	54.33	152.87	2.2	56.68	152.82
	2.88	54.38	152.89	2.24	56.55	152.85
	2.94	54.38	152.92	2.26	56.69	152.87
	3.01	54.37	152.95	2.28	56.52	152.9
	3.02	54.22	152.98	2.28	56.51	152.92
	3.07	54.1	153.01	2.28	56.58	152.95
	3.09	54.02	153.03	2.26	56.46	152.98
	3.09	54.11	153.06	2.24	56.28	153.01
	3.14	54.21	153.08	2.29	56.11	153.03
	3.19	54.17	153.11	2.3	56.18	153.06
	3.2	54.14	153.14	2.34	56.26	153.08
	3.21	54.17	153.16	2.36	56.28	153.11
	3.19	54.17	153.19	2.4	56.24	153.14
	3.23	54.11	153.22	2.41	56.15	153.17
	3.24	54.11	153.25	2.47	56.22	153.2
	3.27	54.31	153.28	2.49	56.01	153.22
	3.34	54	153.31	2.58	56.03	153.25
	3.42	53.81	153.33	2.61	55.92	153.27
	3.44	54.03	153.36	2.64	55.83	153.3
	3.49	53.97	153.39	2.64	55.82	153.33
	3.53	54.08	153.42	2.67	55.82	153.35
	3.5	53.96	153.45	2.72	55.4	153.38
	3.54	54.13	153.47	2.77	55.23	153.41
	3.6	54.17	153.5	2.76	55.15	153.44
	3.6	53.81	153.52	2.8	55.11	153.47
	3.6	53.89	153.55	2.87	55.12	153.49
	3.63	53.62	153.58	2.88	55	153.52
	3.63	53.31	153.61	2.9	54.94	153.55
	3.67	53.32	153.64	2.92	55.08	153.57
	3.71	53.4	153.66	2.97	55.06	153.6
	3.72	53.54	153.69	3.04	54.72	153.63
	3.7	53.68	153.72	3.06	54.91	153.66
	3.77	53.27	153.75	3.11	54.68	153.68
	3.89	53.04	153.78	3.14	54.37	153.71
	3.91	52.94	153.8	3.19	54.24	153.73
	3.97	53.04	153.83	3.2	54.04	153.76
	3.94	52.97	153.86	3.19	54.06	153.79
	3.94	52.97	153.88	3.25	53.71	153.82
	4.04	52.9	153.91	3.27	53.83	153.85
	4.09	52.73	153.93	3.3	53.85	153.87
	4.12	52.72	153.96	3.3	53.7	153.9
	4.13	52.5	153.99	3.31	53.7	153.93
	4.2	52.54	154.01	3.33	53.71	153.96
	4.22	52.48	154.04	3.34	53.79	153.99
	4.21	52.5	154.07	3.39	53.82	154.02
	4.28	52.54	154.1	3.43	53.7	154.05
	4.29	52.46	154.13	3.44	53.71	154.07
	4.29	52.51	154.15	3.46	53.68	154.09
	4.36	52.63	154.18	3.49	53.68	154.12
	4.42	52.35	154.21	3.51	53.66	154.15
	4.46	52.43	154.23	3.52	53.35	154.18
	4.51	52.37	154.26	3.54	52.84	154.2
	4.53	52.06	154.29	3.6	52.77	154.23
	4.6	52.11	154.32	3.59	52.72	154.26
	4.65	52.14	154.35	3.63	52.55	154.29
	4.75	51.95	154.37	3.69	52.17	154.32
	4.81	52.09	154.4	3.73	52.03	154.35
	4.83	51.92	154.43	3.77	51.86	154.37
	4.85	52.02	154.46	3.78	51.97	154.4
	4.88	51.87	154.48	3.82	51.65	154.42
	4.94	51.71	154.51	3.85	51.99	154.45
	4.93	51.87	154.54	3.91	51.75	154.48
	4.96	51.8	154.57	3.89	51.79	154.51
	5.01	51.86	154.6	3.91	51.65	154.54
	5.15	51.79	154.63	3.94	51.38	154.56
	5.15	51.69	154.65	3.95	51.33	154.59
	5.23	51.54	154.68	4.03	51.33	154.62
	5.31	51.43	154.71	4.05	51.31	154.65
	5.36	51.3	154.74	4.11	51.39	154.68
	5.42	50.96	154.77	4.17	51.51	154.71
	5.48	50.89	154.8	4.26	51.62	154.74
	5.46	50.7	154.83	4.29	51.5	154.76
	5.48	50.79	154.85	4.32	51.57	154.79
	5.51	50.59	154.88	4.38	51.49	154.82
	5.57	50.5	154.91	4.41	51.64	154.84
	5.59	50.49	154.94	4.48	51.44	154.87
	5.63	50.34	154.97	4.53	51.25	154.9
	5.65	50.26	155	4.55	51.15	154.93
	5.72	50.1	155.02	4.54	51.11	154.96
	5.8	50.37	155.05	4.52	51.16	154.99
	5.92	50.22	155.08	4.5	51.32	155.01
	5.99	50.23	155.11	4.52	51.23	155.04
	6.09	50.13	155.13	4.48	51.17	155.07
	6.1	50.22	155.16	4.52	51.02	155.1
	6.11	50.19	155.19	4.52	50.9	155.12
	6.23	49.97	155.21	4.53	50.97	155.15
	6.29	49.81	155.24	4.6	50.78	155.18
	6.33	49.56	155.27	4.59	50.78	155.21
	6.39	49.73	155.3	4.63	50.85	155.24
	6.46	49.67	155.33	4.69	50.78	155.26
	6.53	49.73	155.36	4.68	50.69	155.29
	6.59	49.68	155.39	4.72	50.58	155.32
	6.62	49.73	155.41	4.79	50.42	155.35
	6.6	49.69	155.44	4.84	50.41	155.38
	6.61	49.73	155.47	4.88	50.07	155.4
	6.65	49.61	155.5	4.93	50.02	155.43
	6.7	49.61	155.52	5	49.85	155.46
	6.77	49.41	155.55	5.01	49.91	155.49
	6.84	49.19	155.58	5.1	50.23	155.51
	6.89	49.26	155.61	5.16	50.12	155.55
	6.94	49.15	155.64	5.24	50.14	155.57
	7.03	48.93	155.67	5.25	49.98	155.6
	7.11	48.9	155.7	5.21	50.19	155.64
	7.22	48.8	155.73	5.24	50.15	155.66
	7.31	48.67	155.76	5.31	50.11	155.69
	7.36	48.37	155.78	5.35	50	155.72
	7.41	48.02	155.81	5.35	49.99	155.75
	7.41	47.98	155.83	5.41	49.98	155.78
	7.48	47.9	155.86	5.47	49.91	155.81
	7.52	47.85	155.89	5.55	50.09	155.84
	7.54	48.02	155.92	5.59	50.14	155.87
	7.51	48.09	155.95	5.71	50.26	155.9
	7.6	48.15	155.98	5.74	49.97	155.93
	7.62	47.98	156.01	5.75	49.96	155.95
	7.66	47.92	156.04	5.73	50.1	155.98
	7.67	47.75	156.07	5.77	49.82	156.01
	7.76	47.64	156.1	5.74	49.51	156.04
	7.82	47.54	156.13	5.82	49.6	156.07
	7.85	47.22	156.16	5.93	49.85	156.1
	7.91	47.29	156.19	5.96	49.88	156.13
	7.86	47.08	156.21	5.99	49.94	156.16
	7.88	46.96	156.24	6.01	49.84	156.19
	7.97	46.66	156.27	6.01	49.99	156.22
	8.03	46.77	156.3	6.03	50.01	156.25
	8.15	46.63	156.33	6.08	49.97	156.27
	8.23	46.67	156.36	6.15	50.14	156.3
	8.33	46.31	156.39	6.22	50	156.33
	8.34	46.35	156.41	6.29	49.8	156.36
	8.38	46.47	156.44	6.33	49.97	156.39
	8.42	46.21	156.47	6.41	49.93	156.42
	8.44	46.04	156.5	6.45	49.73	156.45
	8.51	46.19	156.53	6.52	49.57	156.48
	8.57	46.35	156.56	6.56	49.42	156.51
	8.7	46.22	156.59	6.62	49.31	156.54
	8.73	46.23	156.61	6.7	49.07	156.57
	8.74	46.19	156.64	6.76	48.91	156.6
	8.87	46.23	156.67	6.75	48.98	156.62
	8.9	46.2	156.7	6.88	48.99	156.65
	8.99	46.34	156.74	6.99	48.95	156.68
	9.1	46.14	156.77	7	49.13	156.71
	9.23	45.93	156.79	7.07	49.18	156.74
	9.22	45.81	156.82	7.09	49.39	156.77
	9.23	45.51	156.85	7.17	49.02	156.8
	9.23	45.51	156.88	7.16	48.84	156.83
	9.3	45.37	156.91	7.19	48.83	156.86
	9.37	45.18	156.94	7.25	48.5	156.88
	9.45	45.06	156.97	7.31	48.33	156.92
	9.47	45.35	157	7.37	48.2	156.95
	9.55	45.65	157.02	7.39	48.21	156.97
	9.64	45.66	157.06	7.44	48.11	157
	9.73	45.66	157.09	7.49	48.01	157.03
	9.83	45.64	157.12	7.48	48.1	157.06
	9.94	45.53	157.14	7.5	48.03	157.09
	9.94	45.37	157.18	7.48	48.12	157.12
	10	45.27	157.21	7.58	48.03	157.15
	9.98	45.07	157.24	7.56	47.8	157.18
	10.04	45.03	157.27	7.6	47.72	157.21
	10.1	44.92	157.3	7.69	47.88	157.24
	10.15	44.88	157.33	7.82	47.78	157.26
	10.14	44.63	157.35	7.93	47.47	157.29
	10.27	44.39	157.38	8.09	47.55	157.32
	10.34	44.27	157.41	8.15	47.39	157.35
	10.45	44.42	157.44	8.22	47.67	157.38
	10.53	44.61	157.47	8.31	47.86	157.41
	10.57	44.53	157.49	8.21	47.67	157.44
	10.76	44.36	157.52	8.3	47.41	157.47
	10.82	44.26	157.55	8.4	47.55	157.5
	10.9	44.25	157.58	8.45	47.51	157.53
	10.98	44.28	157.61	8.48	47.35	157.56
	11.01	44.26	157.65	8.46	47.33	157.59
	11.09	44.22	157.67	8.51	47.08	157.62
	11.22	44.35	157.71	8.52	47.11	157.64
	11.25	44.52	157.73	8.64	47.2	157.67
	11.34	44.47	157.77	8.72	47.25	157.7
	11.38	44.64	157.79	8.76	47.31	157.74
	11.53	44.44	157.83	8.79	47.03	157.77
	11.57	44.47	157.86	8.88	46.98	157.8
	11.67	44.12	157.89	8.98	46.77	157.83
	11.76	44.03	157.91	9.05	46.66	157.86
	11.82	44.07	157.94	9.11	46.55	157.89
	11.91	44.2	157.97	9.19	46.66	157.93
	12.04	43.92	158	9.26	46.94	157.96
	12.15	43.73	158.03	9.34	46.89	157.98
	12.3	43.72	158.06	9.34	46.8	158.01
	12.42	43.74	158.09	9.37	46.61	158.04
	12.62	43.73	158.12	9.36	46.65	158.07
	12.65	43.49	158.15	9.43	46.46	158.1
	12.68	43.36	158.18	9.5	46.69	158.12
	12.75	43.49	158.21	9.54	46.92	158.16
	12.86	43.3	158.24	9.64	46.77	158.19
	12.89	43.22	158.27	9.69	46.68	158.22
	13.04	43.27	158.3	9.72	46.49	158.25
	13.18	43.41	158.33	9.78	46.53	158.28
	13.22	43.5	158.36	9.83	46.69	158.31
	13.26	43.76	158.39	9.77	46.69	158.34
	13.41	43.6	158.42	9.88	46.75	158.36
	13.41	43.72	158.45	9.95	46.59	158.39
	13.57	43.65	158.48	10.09	46.52	158.42
	13.74	43.61	158.51	10.1	46.41	158.44
	13.75	43.53	158.54	10.24	46.26	158.48
	13.8	43.37	158.57	10.26	46.47	158.51
	13.83	43.38	158.6	10.31	46.34	158.54
	13.79	43.34	158.63	10.39	46.17	158.56
	13.89	43.34	158.66	10.41	46.12	158.6
	14.04	43.41	158.69	10.52	46.25	158.62
	14.14	43.35	158.72	10.62	46.2	158.66
	14.18	43.41	158.75	10.72	46.18	158.69
	14.17	43.34	158.77	10.77	46.14	158.72
	14.32	43.36	158.8	11.01	45.91	158.75
	14.39	43.18	158.83	11.03	45.77	158.79
	14.47	43.29	158.86	11.08	45.83	158.82
	14.47	43.16	158.89	11.16	45.88	158.85
	14.61	43.23	158.92	11.23	45.85	158.88
	14.67	43.14	158.95	11.34	45.95	158.91
	14.67	43.12	158.98	11.43	45.8	158.94
	14.75	42.97	159.01	11.61	45.78	158.97
	14.89	42.93	159.04	11.72	45.86	159
	15.03	42.73	159.07	11.83	45.62	159.03
	15.07	42.75	159.1	11.97	45.62	159.06
	15.22	42.72	159.13	12.12	45.3	159.09
	15.18	42.87	159.15	12.15	45.32	159.12
	15.37	42.74	159.18	12.12	45.4	159.15
	15.55	42.5	159.21	12.29	45.35	159.19
	15.69	42.36	159.24	12.31	45.29	159.21
	15.9	42.4	159.27	12.31	45.27	159.25
	15.91	42.29	159.3	12.49	45.09	159.28
	16.03	41.95	159.33	12.47	45.11	159.3
	16.22	41.86	159.36	12.57	45.39	159.34
	16.32	41.98	159.38	12.69	45.1	159.37
	16.4	42.07	159.42	12.83	45.02	159.4
	16.53	41.99	159.45	12.9	44.97	159.43
	16.56	41.8	159.48	12.85	44.93	159.46
	16.61	41.84	159.51	12.96	45.04	159.49
	16.76	41.86	159.53	12.99	45.12	159.52
	16.92	41.7	159.56	13	45.08	159.55
	17.03	41.63	159.59	13.05	45.02	159.58
	17.15	41.58	159.62	13.04	44.95	159.61
	17.16	41.37	159.65	13.15	45.02	159.64
	17.13	41.43	159.67	13.19	44.97	159.67
	17.28	41.26	159.71	13.31	44.79	159.7
	17.3	41.24	159.74	13.39	44.6	159.73
	17.32	41	159.76	13.41	44.77	159.76
	17.35	41.02	159.79	13.57	44.71	159.79
	17.46	40.76	159.82	13.58	44.79	159.82
	17.51	40.76	159.85	13.65	44.67	159.86
	17.64	40.84	159.89	13.75	44.82	159.89
	17.73	40.67	159.92	13.81	44.51	159.92
	17.89	40.73	159.95	13.8	44.26	159.94
	17.98	40.66	159.98	13.77	44.33	159.98
	18.03	40.41	160.01	13.83	44.1	160.01
	18.18	40.36	160.04	13.99	43.99	160.04
	18.23	40.24	160.07	14.09	44.14	160.07
	18.37	40.17	160.1	14.2	44.06	160.1
	18.49	40.14	160.13	14.28	44.15	160.14
	18.55	40	160.16	14.44	44.23	160.17
	18.68	39.91	160.19	14.5	44.3	160.19
	18.78	39.76	160.22	14.58	44.39	160.22
	18.87	39.6	160.25	14.48	44.41	160.25
	18.93	39.69	160.28	14.42	44.28	160.28
	19.1	39.74	160.31	14.39	44.36	160.31
	19.27	39.83	160.34	14.45	44.27	160.34
	19.3	39.73	160.37	14.41	44.32	160.37
	19.38	39.81	160.41	14.48	44.29	160.4
	19.61	39.66	160.44	14.59	44.4	160.44
	19.73	39.67	160.47	14.65	44.25	160.46
	19.8	39.69	160.5	14.8	44.45	160.49
	19.94	39.66	160.53	14.94	44.41	160.53
	20	39.44	160.56	15.01	44.39	160.55
	20.12	39.36	160.59	15.01	44.65	160.59
	20.19	39.23	160.62	15.08	44.5	160.61
	20.22	39.13	160.65	15.12	44.39	160.64
	20.37	39.3	160.68	15.2	44.21	160.67
	20.6	39.3	160.71	15.24	44.07	160.7
	20.67	39.17	160.74	15.34	44.02	160.73
	20.82	39.31	160.77	15.39	44.13	160.76
	20.9	39.25	160.8	15.53	44.13	160.79
	20.91	39.14	160.84	15.59	44.05	160.82
	20.98	39.26	160.87	15.71	44.05	160.85
	21.08	39.08	160.9	15.84	43.77	160.88
	21.18	38.77	160.93	15.88	43.49	160.91
	21.23	38.98	160.96	16	43.48	160.94
	21.34	38.82	161	16.19	43.56	160.97
	21.43	38.63	161.04	16.25	43.54	161
	21.53	38.36	161.07	16.37	43.46	161.04
	21.49	38.23	161.1	16.39	43.5	161.07
	21.58	38.12	161.12	16.37	43.4	161.1
	21.65	37.95	161.16	16.44	43.3	161.13
	21.79	37.77	161.19	16.51	43.09	161.17
	21.9	37.78	161.22	16.63	43.01	161.2
	22	37.92	161.25	16.71	42.78	161.24
	22.06	37.75	161.28	16.75	42.48	161.27
	22.19	37.79	161.32	16.83	42.51	161.3
	22.38	37.75	161.35	16.91	42.51	161.33
	22.48	37.65	161.38	16.96	42.64	161.36
	22.54	37.6	161.41	17.05	42.52	161.39
	22.5	37.66	161.44	17.13	42.41	161.42
	22.57	37.4	161.47	17.2	42.45	161.45
	22.56	37.62	161.5	17.24	42.49	161.48
	22.66	37.41	161.53	17.35	42.51	161.52
	22.76	37.41	161.56	17.4	42.44	161.55
	22.9	37.25	161.6	17.5	42.42	161.58
	23.08	37.17	161.63	17.61	42.41	161.61
	23.04	37.3	161.67	17.58	42.25	161.64
	23.09	37.21	161.7	17.69	42.19	161.67
	23.14	37.15	161.73	17.7	42.24	161.7
	23.23	37.08	161.76	17.69	41.97	161.74
	23.38	36.88	161.8	17.77	41.86	161.77
	23.53	37.11	161.83	17.86	41.94	161.8
	23.68	37.05	161.86	17.88	41.94	161.83
	23.74	37.1	161.89	18.04	41.99	161.86
	23.89	37.03	161.92	18.16	42.11	161.89
	23.92	36.9	161.96	18.29	42.14	161.92
	23.94	36.96	161.99	18.36	42.22	161.95
	24.03	37.06	162.02	18.39	42.18	161.98
	24.11	37.02	162.05	18.59	42.17	162.02
	24.16	36.91	162.08	18.65	42.34	162.05
	24.2	36.84	162.11	18.65	42.23	162.08
	24.27	36.71	162.14	18.81	42.46	162.11
	24.4	36.8	162.17	18.85	42.26	162.14
	24.56	36.61	162.21	18.88	42.17	162.18
	24.65	36.54	162.24	18.96	42.15	162.21
	24.69	36.52	162.27	19.02	42.1	162.25
	24.75	36.48	162.31	19.1	42.06	162.28
	24.9	36.29	162.34	19.12	42	162.31
	25.06	36.4	162.37	19.2	41.99	162.34
	25.08	36.55	162.4	19.24	41.96	162.37
	25.17	36.59	162.43	19.4	41.84	162.4
	25.17	36.68	162.46	19.45	41.79	162.44
	25.32	36.42	162.49	19.65	41.56	162.47
	25.49	36.21	162.52	19.65	41.23	162.5
	25.7	35.91	162.56	19.8	40.93	162.53
	25.96	35.61	162.59	19.86	41.06	162.56
	26.08	35.64	162.62	19.95	40.87	162.59
	26.14	35.41	162.65	19.94	40.74	162.62
	26.13	35.2	162.68	19.91	40.76	162.66
	26.2	35.24	162.71	19.92	40.6	162.69
	26.34	35.15	162.74	20.1	40.62	162.72
	26.42	35.21	162.77	20.14	40.5	162.75
	26.48	35.19	162.81	20.15	40.4	162.78
	26.59	35.19	162.84	20.34	40.62	162.82
	26.64	35.08	162.87	20.43	40.67	162.85
	26.7	34.93	162.91	20.47	40.51	162.88
	26.86	34.81	162.94	20.63	40.5	162.91
	26.9	34.78	162.97	20.7	40.49	162.94
	27.06	34.64	163	20.83	40.46	162.98
	27.26	34.44	163.03	20.9	40.44	163.01
	27.39	34.42	163.06	20.99	40.58	163.04
	27.47	34.56	163.09	21.01	40.39	163.08
	27.57	34.72	163.12	21.03	40.3	163.11
	27.59	34.63	163.15	21.26	40.1	163.14
	27.69	34.63	163.18	21.39	40.16	163.17
	27.84	34.56	163.22	21.38	39.9	163.2
	27.81	34.61	163.25	21.53	39.76	163.24
	27.85	34.76	163.28	21.56	39.61	163.27
	27.86	34.72	163.32	21.59	39.58	163.3
	27.98	34.62	163.35	21.71	39.68	163.33
	27.95	34.76	163.38	21.68	39.67	163.37
	28.15	34.67	163.41	21.71	39.5	163.4
	28.18	34.47	163.44	21.8	39.57	163.43
	28.27	34.33	163.47	21.92	39.64	163.46
	28.46	34.18	163.51	22.03	39.73	163.49
	28.63	34.19	163.54	22.06	39.76	163.53
	28.62	34.32	163.57	22.26	39.62	163.56
	28.63	34.02	163.6	22.24	39.51	163.6
	28.7	33.76	163.63	22.27	39.3	163.63
	28.78	33.96	163.66	22.38	39.22	163.67
	28.83	33.94	163.69	22.36	39.28	163.7
	29.08	33.8	163.73	22.48	39.45	163.73
	29.19	33.46	163.76	22.6	39.47	163.76
	29.12	33.49	163.8	22.74	39.52	163.79
	29.21	33.51	163.83	22.92	39.58	163.82
	29.29	33.31	163.86	22.93	39.51	163.85
	29.4	33.29	163.89	22.95	39.32	163.88
	29.28	33.4	163.93	23.03	39.26	163.91
	29.37	33.27	163.96	23.1	39.09	163.94
	29.49	33.34	163.99	23.2	39.09	163.97
	29.58	33.09	164.02	23.3	39.27	164
	29.72	32.97	164.06	23.38	39.4	164.03
	29.74	32.89	164.09	23.51	39.43	164.07
	29.8	32.83	164.12	23.6	39.48	164.1
	29.73	32.87	164.16	23.68	39.58	164.13
	29.88	32.85	164.19	23.72	39.62	164.17
	29.84	32.86	164.22	23.79	39.44	164.2
	29.83	32.86	164.26	23.81	39.35	164.24
	29.92	32.69	164.29	23.97	39.12	164.27
	29.94	32.66	164.32	23.99	39.04	164.31
	29.96	32.63	164.35	23.89	39.02	164.34
	30.06	32.58	164.38	23.96	38.87	164.37
	30.06	32.45	164.41	23.98	38.62	164.41
	30.1	32.4	164.44	24.07	38.73	164.44
	30.23	32.27	164.48	24.1	38.87	164.47
	30.31	32.29	164.51	24.19	38.85	164.5
	30.45	32.09	164.55	24.19	38.76	164.54
	30.55	32.01	164.58	24.22	38.93	164.57
	30.7	32.14	164.62	24.27	38.91	164.6
	30.99	32.06	164.65	24.3	38.89	164.63
	30.94	32.01	164.69	24.27	38.84	164.66
	30.99	31.71	164.72	24.41	38.72	164.7
	31.14	31.72	164.76	24.32	38.7	164.73
	31.27	31.65	164.79	24.28	38.66	164.76
	31.37	31.48	164.82	24.21	38.45	164.8
	31.49	31.36	164.86	24.33	38.48	164.83
	31.58	31.35	164.89	24.47	38.44	164.86
	31.68	31.21	164.93	24.5	38.61	164.89
	31.65	31.29	164.96	24.55	38.54	164.93
	31.6	31.34	165	24.59	38.8	164.96
	31.71	31.54	165.04	24.58	38.91	164.99
	31.74	31.44	165.07	24.77	38.82	165.03
	31.84	31.2	165.1	24.74	39.08	165.06
	31.97	30.86	165.13	24.86	39.07	165.09
	32	30.96	165.17	24.81	39.19	165.12
	32.08	30.81	165.21	24.87	39.25	165.15
	32.18	30.81	165.24	25.08	39.26	165.18
	32.28	30.66	165.28	25.22	39.19	165.21
	32.22	30.55	165.31	25.23	39.12	165.25
	32.39	30.63	165.34	25.44	39.14	165.28
	32.46	30.4	165.38	25.6	39.08	165.31
	32.57	30.22	165.41	25.72	38.84	165.34
	32.65	30.38	165.45	25.78	38.83	165.38
	32.74	30.29	165.48	25.85	38.64	165.41
	32.89	30.42	165.52	25.97	38.66	165.44
	32.99	30.43	165.55	26.07	38.52	165.48
	33.11	30.54	165.58	26.08	38.66	165.51
	33.33	30.36	165.62	26.16	38.29	165.55
	33.41	30.53	165.66	26.27	38.31	165.58
	33.49	30.45	165.69	26.31	38.3	165.61
	33.47	30.26	165.72	26.28	38.33	165.65
	33.7	30.29	165.76	26.39	38.35	165.68
	33.86	30.28	165.8	26.37	38.42	165.71
	33.88	30.18	165.83	26.35	38.3	165.74
	34.04	30.08	165.87	26.39	38.19	165.77
	34.32	30.03	165.9	26.44	38.17	165.81
	34.48	30.04	165.94	26.41	38.11	165.84
	34.51	29.67	165.97	26.59	38.22	165.87
	34.56	29.59	166	26.65	38.04	165.91
	34.83	29.26	166.04	26.67	37.97	165.94
	34.89	29.36	166.07	26.59	38.14	165.97
	34.99	29.44	166.11	26.65	37.99	166
	35.27	29.21	166.15	26.74	37.89	166.04
	35.44	29.28	166.18	26.82	37.79	166.07
	35.56	29.14	166.22	26.97	37.84	166.1
	35.69	29.02	166.25	27	37.92	166.14
	35.72	29.05	166.28	27.02	37.83	166.17
	35.8	29.03	166.32	27.13	37.84	166.2
	35.93	28.9	166.35	27.16	37.76	166.23
	36.06	28.82	166.39	27.33	37.7	166.26
	36.08	28.75	166.42	27.31	37.75	166.3
	36.05	28.56	166.46	27.32	37.7	166.33
	36.33	28.62	166.49	27.54	37.5	166.36
	36.35	28.4	166.53	27.6	37.42	166.4
	36.34	28.47	166.56	27.64	37.56	166.43
	36.47	28.33	166.59	27.78	37.41	166.47
	36.7	28.15	166.63	27.8	37.57	166.5
	36.97	28.08	166.66	27.96	37.51	166.53
	36.99	28.11	166.69	27.91	37.49	166.57
	37.09	28.29	166.72	27.89	37.53	166.6
	37.26	28.33	166.76	27.79	37.53	166.63
	37.13	28.43	166.79	27.69	37.7	166.67
	37.3	28.24	166.83	27.67	37.64	166.7
	37.37	28.4	166.87	27.82	37.38	166.73
	37.48	28.55	166.9	27.97	37.31	166.77
	37.46	28.59	166.94	27.98	37.41	166.8
	37.51	28.48	166.97	28.09	37.61	166.83
	37.49	28.19	167.01	28.08	37.53	166.87
	37.56	28.24	167.05	28.14	37.76	166.9
	37.76	28.15	167.08	28.2	37.8	166.94
	37.76	28.44	167.11	28.21	37.54	166.98
	37.78	28.34	167.15	28.29	37.52	167.01
	38.01	28.31	167.19	28.32	37.42	167.04
	37.92	28.26	167.22	28.38	37.43	167.08
	37.85	27.99	167.26	28.44	37.47	167.11
	37.89	28.06	167.29	28.46	37.55	167.15
	38.08	27.88	167.32	28.48	37.5	167.18
	38.27	27.69	167.36	28.57	37.46	167.22
	38.32	27.84	167.4	28.52	37.7	167.25
	38.36	27.7	167.43	28.57	37.76	167.29
	38.42	27.8	167.47	28.48	37.79	167.33
	38.61	27.75	167.5	28.51	37.66	167.36
	38.83	27.75	167.54	28.6	37.77	167.4
	38.95	27.66	167.57	28.68	37.51	167.43
	39.14	27.71	167.6	28.76	37.49	167.47
	39.2	27.72	167.64	28.84	37.56	167.51
	39.25	27.49	167.67	28.88	37.48	167.54
	39.32	27.39	167.71	28.98	37.22	167.58
	39.48	27.3	167.75	29.15	36.83	167.61
	39.65	27.46	167.78	29.22	36.75	167.65
	39.8	27.37	167.81	29.2	36.76	167.68
	39.75	27.33	167.85	29.34	36.79	167.72
	39.79	27.2	167.89	29.39	36.68	167.75
	39.88	26.98	167.92	29.5	36.65	167.78
	39.87	26.9	167.95	29.58	36.75	167.81
	39.98	27.01	167.99	29.77	36.81	167.85
	39.83	27.03	168.02	29.82	36.75	167.88
	39.99	26.92	168.05	29.73	36.86	167.92
	40.03	26.79	168.09	29.82	36.84	167.95
	40.01	26.93	168.13	30.03	36.82	167.98
	40.12	26.86	168.16	30.16	36.73	168.02
	40.18	26.86	168.2	30.15	36.73	168.05
	40.29	27.01	168.24	30.09	36.82	168.08
	40.39	26.96	168.27	30.02	36.81	168.12
	40.41	26.81	168.31	30.1	36.53	168.16
	40.51	26.75	168.34	30.23	36.57	168.19
	40.5	26.78	168.37	30.24	36.72	168.22
	40.6	26.7	168.41	30.4	36.68	168.26
	40.62	26.92	168.44	30.43	36.74	168.29
	40.78	26.87	168.48	30.43	36.69	168.32
	40.83	26.7	168.52	30.55	36.75	168.35
	40.66	26.68	168.55	30.62	36.91	168.38
	40.52	26.7	168.59	30.72	36.89	168.42
	40.52	26.68	168.62	30.67	36.93	168.45
	40.76	26.43	168.66	30.75	36.97	168.48
	40.91	26.22	168.69	30.73	37.04	168.51
	40.96	26.24	168.73	30.82	37.02	168.55
	40.99	26.26	168.76	30.82	36.9	168.59
	41.27	26.24	168.8	30.8	36.54	168.62
	41.35	26.11	168.84	30.84	36.51	168.66
	41.29	25.97	168.87	30.9	36.59	168.7
	41.44	25.98	168.91	31.06	36.65	168.73
	41.48	25.85	168.95	30.98	36.86	168.77
	41.48	25.82	168.98	30.97	36.84	168.81
	41.64	25.59	169.02	30.9	36.68	168.84
	41.8	25.71	169.05	30.9	36.48	168.87
	41.78	25.92	169.09	30.8	36.6	168.91
	41.81	25.67	169.13	30.93	36.65	168.94
	41.9	25.38	169.16	31.05	36.78	168.98
	41.99	25.39	169.19	31.19	36.8	169.01
	42.03	25.49	169.23	31.16	36.93	169.04
	42.26	25.54	169.27	31.14	36.84	169.08
	42.28	25.51	169.31	31.13	37.05	169.12
	42.29	25.6	169.34	31.22	37.18	169.15
	42.36	25.47	169.38	31.26	37.26	169.19
	42.38	25.55	169.41	31.27	37.33	169.22
	42.29	25.65	169.45	31.36	37.34	169.26
	42.4	25.54	169.49	31.43	37.3	169.29
	42.53	25.44	169.52	31.46	37.1	169.32
	42.56	25.48	169.56	31.45	36.86	169.35
	42.77	25.47	169.6	31.39	36.9	169.39
	42.99	25.44	169.63	31.49	37.01	169.43
	43.1	25.38	169.67	31.56	37.02	169.46
	43.08	25.47	169.71	31.55	36.89	169.49
	43.13	25.35	169.74	31.47	36.82	169.53
	43.1	25.38	169.78	31.53	36.92	169.57
	43.21	25.33	169.81	31.54	36.97	169.61
	43.19	25.32	169.85	31.63	36.83	169.64
	43.32	25.19	169.89	31.57	36.81	169.68
	43.28	25.11	169.92	31.46	36.65	169.71
	43.34	24.98	169.96	31.53	36.7	169.75
	43.47	24.89	170	31.44	36.64	169.78
	43.55	24.77	170.04	31.45	36.61	169.82
	43.66	24.53	170.07	31.4	36.58	169.85
	43.59	24.65	170.1	31.3	36.51	169.89
	43.65	24.48	170.14	31.44	36.22	169.92
	43.79	24.47	170.18	31.47	36.24	169.95
	43.95	24.3	170.22	31.49	36.06	169.99
	44.04	24.04	170.26	31.65	36.11	170.03
	44.09	23.86	170.29	31.79	36.04	170.06
	44.3	23.77	170.33	31.88	35.84	170.09
	44.38	23.81	170.37	32	35.58	170.13
	44.41	23.85	170.41	31.95	35.54	170.16
	44.66	23.77	170.44	32.06	35.51	170.19
	44.63	23.6	170.48	32.15	35.37	170.23
	44.83	23.39	170.52	32.22	35.3	170.27
	44.97	23.38	170.56	32.17	35.39	170.31
	45.13	23.25	170.59	32.26	35.41	170.35
	45.26	23.22	170.64	32.33	35.28	170.38
	45.33	23.12	170.67	32.42	35.27	170.41
	45.55	23.1	170.7	32.63	35.12	170.45
	45.69	23	170.75	32.67	35.02	170.48
	45.63	22.9	170.78	32.66	35.07	170.52
	45.79	23	170.82	32.64	34.95	170.55
	46.06	23.09	170.85	32.95	34.92	170.59
	45.91	23.04	170.89	32.93	34.8	170.62
	46.04	23.02	170.93	32.96	34.75	170.65
	46.04	22.9	170.97	33	34.79	170.68
	46.15	22.91	171	33.05	34.72	170.72
	46.14	22.97	171.04	33.04	34.75	170.75
	46.39	22.92	171.08	33.03	34.62	170.79
	46.55	22.93	171.11	33.07	34.52	170.82
	46.64	22.86	171.15	33.1	34.38	170.85
	46.69	22.77	171.19	33.17	34.56	170.88
	46.92	22.66	171.22	33.19	34.5	170.92
	46.95	22.55	171.26	33.28	34.8	170.96
	46.96	22.72	171.29	33.4	35.08	171
	47.06	22.6	171.33	33.42	35.04	171.03
	47.19	22.67	171.37	33.44	35.19	171.07
	47.28	22.69	171.41	33.45	34.95	171.11
	47.19	22.7	171.45	33.41	35.19	171.14
	47.14	22.73	171.48	33.4	35.17	171.17
	47.16	22.69	171.52	33.43	35.04	171.21
	47.38	22.6	171.55	33.45	34.89	171.25
	47.56	22.52	171.6	33.34	34.8	171.28
	47.64	22.45	171.64	33.43	34.55	171.31
	47.71	22.51	171.67	33.48	34.57	171.35
	47.9	22.48	171.71	33.52	34.5	171.38
	47.97	22.51	171.75	33.7	34.5	171.42
	48.09	22.54	171.79	33.61	34.69	171.45
	48.17	22.58	171.82	33.71	34.69	171.48
	48.31	22.51	171.86	33.69	34.55	171.51
	48.44	22.58	171.9	33.69	34.63	171.55
	48.4	22.59	171.94	33.74	34.25	171.58
	48.54	22.57	171.97	33.55	34.16	171.62
	48.58	22.61	172.01	33.57	34.25	171.65
	48.51	22.86	172.04	33.62	34.45	171.68
	48.58	22.62	172.08	33.53	34.51	171.72
	48.67	22.56	172.12	33.67	34.38	171.75
	48.74	22.49	172.15	33.78	34.43	171.78
	48.84	22.47	172.19	33.9	34.3	171.82
	48.77	22.32	172.23	33.97	34.17	171.85
	48.87	22.23	172.27	33.97	34.1	171.89
	48.85	22.18	172.31	34.04	34.2	171.92
	48.73	22.23	172.35	34.22	34.13	171.96
	48.72	22.05	172.39	34.28	34.09	172
	48.82	22.02	172.42	34.48	34.05	172.03
	48.95	21.96	172.46	34.58	33.92	172.06
	48.94	21.8	172.49	34.63	33.99	172.1
	49.06	21.68	172.52	34.86	34.03	172.14
	49.24	21.52	172.56	34.81	33.93	172.17
	49.36	21.31	172.6	34.91	33.82	172.2
	49.51	21.06	172.64	34.85	33.91	172.24
	49.6	21.05	172.68	34.93	34.09	172.27
	49.58	20.92	172.72	35.03	34.09	172.3
	49.53	20.97	172.76	35.05	34.05	172.34
	49.47	21.06	172.8	35.11	34.19	172.38
	49.53	21.12	172.84	35.12	33.94	172.41
	49.67	21	172.88	35.23	33.88	172.45
	49.84	21.06	172.91	35.28	33.91	172.48
	49.86	21.1	172.95	35.25	33.91	172.52
	50.01	21.16	172.99	35.26	33.97	172.55
	50.21	21.14	173.03	35.25	33.9	172.58
	50.13	21.23	173.07	35.3	33.77	172.61
	50.07	21.33	173.11	35.22	33.8	172.65
	49.95	21.19	173.15	35.39	34.01	172.69
	49.96	21.16	173.18	35.3	33.96	172.73
	50.04	21.26	173.22	35.4	34	172.76
	50.09	21.27	173.26	35.45	33.88	172.8
	50.08	21.41	173.3	35.61	33.8	172.83
	50.12	21.35	173.34	35.66	33.72	172.87
	50.19	21.45	173.38	35.77	33.61	172.9
	50.32	21.5	173.42	35.82	33.45	172.95
	50.22	21.47	173.45	35.99	33.38	172.98
	50.38	21.38	173.49	36.11	33.39	173.02
	50.36	21.36	173.53	36.19	33.35	173.05
	50.51	21.29	173.56	36.24	33.2	173.09
	50.75	21.29	173.6	36.3	33.05	173.12
	50.81	21.41	173.64	36.32	33.2	173.15
	50.81	21.51	173.68	36.43	33.3	173.19
	50.87	21.39	173.72	36.58	33.42	173.22
	51.02	21.25	173.76	36.55	33.44	173.26
	50.99	21.01	173.8	36.65	33.42	173.29
	51.07	20.94	173.84	36.65	33.12	173.33
	50.95	21.04	173.87	36.69	33.04	173.36
	50.87	21.09	173.91	36.86	33.01	173.4
	51.01	20.92	173.95	36.74	33	173.44
	51.18	20.83	173.99	36.77	32.85	173.48
	51.22	20.92	174.02	36.75	32.67	173.51
	51.29	20.77	174.06	36.7	32.6	173.55
	51.28	20.77	174.1	36.77	32.68	173.58
	51.25	21.05	174.14	36.78	32.6	173.62
	51.18	21.1	174.17	36.68	32.78	173.66
	51.27	21.05	174.21	36.75	32.78	173.69
	51.14	21.2	174.24	36.78	32.67	173.73
	51.14	21.31	174.28	36.91	32.66	173.76
	51.22	21.3	174.32	36.86	32.49	173.8
	51.24	21.44	174.36	36.88	32.63	173.83
	51.22	21.62	174.4	37.02	32.71	173.87
	51.32	21.67	174.43	37.1	32.74	173.9
	51.39	21.56	174.47	37.09	32.78	173.94
	51.29	21.46	174.52	37.13	32.83	173.98
	51.25	21.41	174.56	37.19	32.77	174.01
	51.36	21.39	174.59	37.27	32.78	174.05
	51.39	21.4	174.63	37.26	32.68	174.08
	51.55	21.4	174.67	37.22	32.63	174.11
	51.77	21.12	174.71	37.34	32.55	174.15
	51.9	21.07	174.75	37.33	32.48	174.19
	51.91	21.12	174.78	37.44	32.5	174.23
	51.95	21.06	174.82	37.52	32.58	174.26
	52	21.15	174.86	37.58	32.58	174.3
	52.25	21.06	174.9	37.55	32.57	174.34
	52.41	21.11	174.94	37.66	32.7	174.37
	52.31	21.03	174.98	37.77	32.93	174.41
	52.26	20.97	175.02	37.82	32.85	174.44
	52.28	20.96	175.06	37.76	32.69	174.48
	52.36	20.87	175.09	37.67	32.65	174.51
	52.3	20.7	175.13	37.68	32.87	174.55
	52.25	20.61	175.17	37.68	32.63	174.58
	52.45	20.73	175.21	37.75	32.58	174.62
	52.45	20.7	175.24	37.79	32.55	174.66
	52.52	20.73	175.28	37.72	32.56	174.69
	52.44	20.86	175.32	37.71	32.75	174.73
	52.33	20.71	175.36	37.6	32.74	174.76
	52.51	20.64	175.39	37.58	32.76	174.8
	52.62	20.48	175.43	37.5	32.81	174.83
	52.75	20.2	175.47	37.64	32.76	174.87
	52.89	20.1	175.51	37.68	32.76	174.9
	53.16	20.25	175.55	37.54	32.92	174.94
	53.06	20.2	175.59	37.48	32.84	174.97
	53.1	20.29	175.63	37.4	32.88	175.01
	53.15	20.33	175.66	37.39	32.86	175.05
	53.22	20.44	175.7	37.45	32.88	175.09
	53.14	20.41	175.74	37.29	33.05	175.13
	53.16	20.45	175.78	37.38	32.85	175.16
	53.2	20.46	175.82	37.5	32.8	175.19
	53.11	20.43	175.86	37.48	32.91	175.23
	53.05	20.25	175.89	37.59	32.86	175.27
	53.15	20.19	175.94	37.59	32.76	175.31
	53.13	20.17	175.97	37.5	32.82	175.34
	53.24	20.19	176.01	37.52	32.83	175.38
	53.28	20.07	176.04	37.74	32.95	175.41
	53.22	20.2	176.08	37.62	33.1	175.45
	53.19	20.28	176.12	37.61	33.18	175.48
	53.23	20.31	176.16	37.58	33.23	175.52
	53.33	20.04	176.19	37.57	33.09	175.55
	53.3	20.05	176.23	37.53	33.14	175.59
	53.53	19.99	176.27	37.52	33.02	175.63
	53.45	19.93	176.31	37.53	33.11	175.67
	53.31	19.89	176.35	37.66	33.25	175.71
	53.33	20.02	176.39	37.76	33.2	175.75
	53.4	19.89	176.43	37.72	33.37	175.78
	53.47	19.88	176.47	37.84	33.35	175.82
	53.32	19.92	176.51	37.81	33.31	175.85
	53.46	20.01	176.55	37.87	33.38	175.89
	53.36	20.02	176.59	37.8	33.45	175.92
	53.53	20.02	176.62	37.79	33.54	175.96
	53.52	20.08	176.66	37.75	33.44	175.99
	53.6	20.18	176.69	37.77	33.45	176.02
	53.55	20.15	176.73	37.89	33.26	176.06
	53.71	20.07	176.77	37.87	33.44	176.09
	53.56	19.95	176.81	37.87	33.49	176.12
	53.54	19.82	176.85	37.84	33.47	176.16
	53.68	19.88	176.89	37.83	33.45	176.2
	53.84	19.87	176.93	37.76	33.32	176.23
	53.86	19.76	176.96	37.82	33.47	176.27
	53.86	19.66	177	37.91	33.41	176.31
	53.78	19.59	177.04	37.86	33.33	176.34
	53.8	19.5	177.08	37.92	33	176.38
	53.83	19.59	177.12	37.87	32.92	176.41
	53.76	19.56	177.16	37.84	32.76	176.44
	53.79	19.48	177.2	37.67	32.73	176.48
	53.6	19.51	177.24	37.72	32.68	176.51
	53.57	19.56	177.27	37.64	32.63	176.55
	53.58	19.51	177.31	37.6	32.59	176.58
	53.53	19.4	177.35	37.66	32.56	176.63
	53.68	19.28	177.39	37.67	32.53	176.66
	53.78	19.3	177.43	37.61	32.57	176.7
	53.97	19.27	177.47	37.61	32.62	176.73
	54.09	19.34	177.51	37.58	32.67	176.77
	53.98	19.19	177.54	37.6	32.82	176.8
	53.93	19.06	177.59	37.58	32.92	176.84
	54.11	19.05	177.62	37.58	33.16	176.88
	54.06	18.9	177.66	37.53	33.22	176.91
	54.23	18.99	177.7	37.54	33.27	176.95
	54.41	18.99	177.74	37.53	33.11	176.98
	54.54	18.9	177.78	37.52	33.08	177.01
	54.75	18.78	177.82	37.55	33.21	177.05
	54.74	18.68	177.85	37.52	33.07	177.08
	54.82	18.84	177.89	37.71	32.9	177.11
	54.87	18.92	177.93	37.8	32.82	177.15
	54.74	18.88	177.97	37.83	32.92	177.19
	54.82	18.73	178.01	37.77	32.8	177.23
	54.81	18.68	178.05	37.75	32.79	177.27
	55.08	18.64	178.09	37.88	32.67	177.3
	55.16	18.56	178.13	38.07	32.73	177.34
	55.25	18.57	178.17	38.15	32.58	177.37
	55.1	18.48	178.2	38.13	32.56	177.41
	55.14	18.48	178.24	38.03	32.6	177.45
	55.23	18.5	178.28	37.89	32.43	177.49
	55.09	18.78	178.32	37.83	32.65	177.53
	55.13	18.83	178.35	37.82	32.65	177.57
	55.06	18.8	178.39	37.78	32.76	177.61
	55.03	18.76	178.43	37.79	32.62	177.64
	55.19	18.7	178.47	37.76	32.6	177.68
	55.33	18.66	178.51	37.73	32.57	177.72
	55.19	18.91	178.55	37.76	32.61	177.76
	55.19	18.97	178.58	37.97	32.69	177.8
	55.25	18.88	178.63	38.01	32.65	177.84
	55.13	18.86	178.66	38.1	32.5	177.87
	55.14	18.98	178.7	38.11	32.63	177.91
	55.02	18.97	178.74	38.17	32.67	177.94
	55.07	18.83	178.78	38.22	32.67	177.98
	55.06	18.83	178.82	38.2	32.51	178.02
	55.26	18.69	178.86	38.2	32.55	178.05
	55.46	18.58	178.9	38.17	32.67	178.09
	55.45	18.44	178.93	38.24	32.78	178.12
	55.57	18.45	178.97	38.34	32.68	178.16
	55.52	18.53	179.01	38.56	32.86	178.2
	55.46	18.54	179.05	38.55	32.92	178.24
	55.55	18.62	179.09	38.64	33.01	178.27
	55.53	18.68	179.13	38.73	33.05	178.31
	55.59	18.58	179.16	38.67	32.87	178.35
	55.54	18.54	179.2	38.78	32.75	178.38
	55.38	18.5	179.24	38.73	32.9	178.42
	55.48	18.39	179.28	38.75	32.57	178.45
	55.37	18.29	179.33	38.82	32.58	178.49
	55.47	18.19	179.37	38.86	32.59	178.53
	55.4	18.2	179.4	38.93	32.56	178.57
	55.42	18.09	179.45	38.98	32.46	178.61
	55.49	18.21	179.48	39	32.53	178.64
	55.7	18.24	179.52	39	32.53	178.68
	55.67	18.18	179.56	39.05	32.57	178.71
	55.71	18.1	179.6	39.12	32.65	178.75
	55.79	18.14	179.64	39.02	32.64	178.79
	55.66	18.33	179.68	39.05	32.75	178.83
	55.88	18.27	179.71	38.99	32.52	178.87
	56.06	18.27	179.75	39.02	32.36	178.9
	56.07	18.08	179.79	39.1	32.22	178.94
	56.16	18.09	179.83	39.05	32.01	178.97
	56.15	18.06	179.87	39.01	31.82	179.01
	56.18	18	179.91	39.1	31.95	179.05
	56.43	18.02	179.95	39.08	32.02	179.08
	56.36	17.82	179.99	39.03	32.07	179.12
	56.49	17.7	180.02	38.94	31.91	179.15
	56.56	17.55	180.06	39.07	31.98	179.19
	56.62	17.59	180.1	39.07	31.76	179.23
	56.3	17.76	180.15	39.05	31.85	179.27
	56.24	17.88	180.19	38.92	31.89	179.3
	56.32	17.95	180.22	38.98	31.92	179.34
	56.46	17.94	180.27	38.92	32.04	179.37
	56.57	18.02	180.31	38.97	32.14	179.41
	56.48	18.08	180.35	38.97	32.17	179.44
	56.34	18.12	180.39	39.09	32.16	179.48
	56.38	18.07	180.44	39.01	32	179.51
	56.22	18.08	180.47	38.98	32.19	179.55
	56.15	18.04	180.52	39.22	32.32	179.58
	56.37	18.05	180.55	39.24	32.25	179.61
	56.37	18.02	180.59	39.3	32.27	179.65
	56.58	17.94	180.62	39.34	32.18	179.69
	56.52	17.99	180.67	39.41	31.97	179.73
	56.4	17.95	180.71	39.37	31.99	179.76
	56.48	17.93	180.75	39.46	31.94	179.8
	56.57	17.88	180.79	39.68	31.69	179.84
	56.54	17.94	180.83	39.66	31.46	179.88
[truncated: 3,229 more rows]

[truncated: 1 more sheets: Extended Data Figure 15]
